# Supplementary material for: Clcn3 deficiency ameliorates high-fat diet-induced obesity and improves metabolism in mice
Source: Front Nutr. 2024 May 9;11:1387806. doi: 10.3389/fnut.2024.1387806 (PMC11111939; doi:10.3389/fnut.2024.1387806)
Supplement: Supplementary file 1 [file Table_1.XLSX]

## Sheet: Sheet1
Genebody
Clcn3-/- unique gene_id	Clcn3+/+ unique gene_id	Common gene_id
ENSMUSG00000058579	ENSMUSG00000057037	ENSMUSG00000072582
ENSMUSG00000112216	ENSMUSG00000023943	ENSMUSG00000027184
ENSMUSG00000036770	ENSMUSG00000095044	ENSMUSG00000019518
ENSMUSG00000091028	ENSMUSG00000090219	ENSMUSG00000032218
ENSMUSG00000086277	ENSMUSG00000049515	ENSMUSG00000021381
ENSMUSG00000060890	ENSMUSG00000110171	ENSMUSG00000056770
XLOC_024381	ENSMUSG00000094252	ENSMUSG00000030344
ENSMUSG00000058398	ENSMUSG00000041984	ENSMUSG00000042320
ENSMUSG00000066584	ENSMUSG00000024171	ENSMUSG00000021556
ENSMUSG00000049015	ENSMUSG00000050824	ENSMUSG00000027459
ENSMUSG00000089873	ENSMUSG00000002057	ENSMUSG00000054676
ENSMUSG00000044454	ENSMUSG00000048077	ENSMUSG00000089715
ENSMUSG00000066364	ENSMUSG00000034336	ENSMUSG00000025878
ENSMUSG00000036251	XLOC_005826	ENSMUSG00000000028
ENSMUSG00000091923	ENSMUSG00000029683	ENSMUSG00000004864
ENSMUSG00000041505	ENSMUSG00000075105	ENSMUSG00000035385
ENSMUSG00000031160	ENSMUSG00000035429	ENSMUSG00000033615
ENSMUSG00000000617	XLOC_022209	XLOC_013072
ENSMUSG00000095864	ENSMUSG00000037469	ENSMUSG00000031732
ENSMUSG00000079029	ENSMUSG00000039337	ENSMUSG00000049410
ENSMUSG00000111842	ENSMUSG00000043827	XLOC_006270
ENSMUSG00000071015	ENSMUSG00000016327	ENSMUSG00000115388
ENSMUSG00000037025	ENSMUSG00000074448	ENSMUSG00000060969
ENSMUSG00000045259	XLOC_022965	ENSMUSG00000001280
ENSMUSG00000115293	XLOC_019302	ENSMUSG00000040242
XLOC_000439	ENSMUSG00000053742	ENSMUSG00000091938
ENSMUSG00000026258	ENSMUSG00000067698	ENSMUSG00000038383
ENSMUSG00000059366	ENSMUSG00000108929	ENSMUSG00000038528
ENSMUSG00000044294	XLOC_019627	ENSMUSG00000067889
ENSMUSG00000025004	ENSMUSG00000049427	ENSMUSG00000035226
ENSMUSG00000061292	ENSMUSG00000071862	XLOC_007885
ENSMUSG00000046846	ENSMUSG00000056426	ENSMUSG00000021457
ENSMUSG00000095217	ENSMUSG00000019429	XLOC_021397
ENSMUSG00000058670	ENSMUSG00000004231	ENSMUSG00000024276
ENSMUSG00000027744	ENSMUSG00000030092	ENSMUSG00000029267
XLOC_008870	XLOC_019261	ENSMUSG00000020366
ENSMUSG00000073069	ENSMUSG00000025431	XLOC_009335
ENSMUSG00000026609	ENSMUSG00000068234	ENSMUSG00000066842
ENSMUSG00000035491	ENSMUSG00000090700	ENSMUSG00000033883
XLOC_005836	ENSMUSG00000030307	ENSMUSG00000034706
ENSMUSG00000070360	ENSMUSG00000072878	ENSMUSG00000058818
ENSMUSG00000052334	ENSMUSG00000034623	ENSMUSG00000027840
ENSMUSG00000028635	ENSMUSG00000047606	ENSMUSG00000014504
ENSMUSG00000075377	ENSMUSG00000093847	ENSMUSG00000021905
ENSMUSG00000094174	ENSMUSG00000069971	ENSMUSG00000002983
ENSMUSG00000042604	ENSMUSG00000030898	ENSMUSG00000074365
XLOC_024484	ENSMUSG00000068085	XLOC_004757
ENSMUSG00000021940	ENSMUSG00000098004	ENSMUSG00000061086
ENSMUSG00000095180	ENSMUSG00000070324	ENSMUSG00000094618
ENSMUSG00000038064	ENSMUSG00000055594	XLOC_024880
ENSMUSG00000090690	ENSMUSG00000007209	ENSMUSG00000031365
ENSMUSG00000066896	ENSMUSG00000111410	ENSMUSG00000039476
ENSMUSG00000090594	ENSMUSG00000030160	ENSMUSG00000079386
ENSMUSG00000037334	ENSMUSG00000030017	ENSMUSG00000031993
ENSMUSG00000048540	ENSMUSG00000101645	ENSMUSG00000025995
ENSMUSG00000031688	ENSMUSG00000030373	ENSMUSG00000082079
ENSMUSG00000061947	ENSMUSG00000000182	ENSMUSG00000039585
ENSMUSG00000034660	ENSMUSG00000027022	ENSMUSG00000047841
ENSMUSG00000026224	ENSMUSG00000085683	XLOC_002503
XLOC_022282	ENSMUSG00000060105	ENSMUSG00000006313
ENSMUSG00000041722	ENSMUSG00000028640	ENSMUSG00000016942
ENSMUSG00000053228	ENSMUSG00000037279	ENSMUSG00000041481
ENSMUSG00000090066	ENSMUSG00000071816	ENSMUSG00000064158
ENSMUSG00000031682	ENSMUSG00000053820	ENSMUSG00000002688
ENSMUSG00000067971	ENSMUSG00000034098	ENSMUSG00000053368
ENSMUSG00000073610	ENSMUSG00000070983	ENSMUSG00000031813
ENSMUSG00000073774	ENSMUSG00000107011	ENSMUSG00000035674
ENSMUSG00000070811	ENSMUSG00000069998	ENSMUSG00000043017
ENSMUSG00000068113	ENSMUSG00000043880	ENSMUSG00000028080
ENSMUSG00000036938	ENSMUSG00000094116	ENSMUSG00000031951
ENSMUSG00000098640	ENSMUSG00000073497	ENSMUSG00000110136
ENSMUSG00000060204	ENSMUSG00000101031	ENSMUSG00000045555
ENSMUSG00000091017	ENSMUSG00000050134	ENSMUSG00000040134
ENSMUSG00000031738	ENSMUSG00000072791	ENSMUSG00000001016
ENSMUSG00000034690	ENSMUSG00000027403	ENSMUSG00000051160
ENSMUSG00000074991	ENSMUSG00000073094	ENSMUSG00000039092
ENSMUSG00000039539	ENSMUSG00000096094	XLOC_012317
ENSMUSG00000026301	ENSMUSG00000071493	ENSMUSG00000038005
ENSMUSG00000053268	ENSMUSG00000051255	ENSMUSG00000032086
ENSMUSG00000040632	ENSMUSG00000061336	ENSMUSG00000020042
ENSMUSG00000040452	ENSMUSG00000019892	ENSMUSG00000047832
ENSMUSG00000091636	ENSMUSG00000078674	ENSMUSG00000014551
ENSMUSG00000072739	ENSMUSG00000033383	ENSMUSG00000046150
ENSMUSG00000096023	ENSMUSG00000026459	ENSMUSG00000026510
ENSMUSG00000048230	ENSMUSG00000020912	ENSMUSG00000028214
ENSMUSG00000096879	ENSMUSG00000022227	XLOC_010382
ENSMUSG00000045591	ENSMUSG00000095032	ENSMUSG00000022377
ENSMUSG00000090509	ENSMUSG00000028310	ENSMUSG00000072972
ENSMUSG00000062142	ENSMUSG00000085861	ENSMUSG00000032854
XLOC_000590	ENSMUSG00000094146	ENSMUSG00000046434
ENSMUSG00000095538	ENSMUSG00000116988	ENSMUSG00000050164
ENSMUSG00000056296	ENSMUSG00000050840	ENSMUSG00000034931
XLOC_004946	ENSMUSG00000045065	ENSMUSG00000038400
ENSMUSG00000105204	ENSMUSG00000052363	ENSMUSG00000006360
XLOC_000803	ENSMUSG00000050520	ENSMUSG00000033595
ENSMUSG00000095365	ENSMUSG00000024116	ENSMUSG00000107645
ENSMUSG00000017733	XLOC_008551	ENSMUSG00000025610
ENSMUSG00000096576	ENSMUSG00000075209	ENSMUSG00000025236
ENSMUSG00000090634	ENSMUSG00000022755	ENSMUSG00000040310
ENSMUSG00000063240	ENSMUSG00000029867	ENSMUSG00000021549
ENSMUSG00000041141	ENSMUSG00000015962	ENSMUSG00000059316
ENSMUSG00000022582	ENSMUSG00000071586	ENSMUSG00000029461
XLOC_024340	ENSMUSG00000029707	ENSMUSG00000034748
ENSMUSG00000115199	ENSMUSG00000001566	ENSMUSG00000029370
ENSMUSG00000092165	ENSMUSG00000048562	ENSMUSG00000008318
XLOC_023741	XLOC_004628	ENSMUSG00000021027
ENSMUSG00000079267	ENSMUSG00000025754	ENSMUSG00000074500
ENSMUSG00000096083	ENSMUSG00000102308	ENSMUSG00000079497
ENSMUSG00000060491	ENSMUSG00000017003	ENSMUSG00000057322
ENSMUSG00000078208	ENSMUSG00000063851	ENSMUSG00000017428
ENSMUSG00000117621	ENSMUSG00000094986	ENSMUSG00000025207
ENSMUSG00000045179	ENSMUSG00000024770	ENSMUSG00000032028
ENSMUSG00000075382	ENSMUSG00000026468	ENSMUSG00000003528
ENSMUSG00000038044	ENSMUSG00000046203	ENSMUSG00000025380
ENSMUSG00000094559	ENSMUSG00000061259	ENSMUSG00000062181
ENSMUSG00000094311	ENSMUSG00000051956	ENSMUSG00000021959
ENSMUSG00000096685	ENSMUSG00000098207	ENSMUSG00000044966
ENSMUSG00000020713	ENSMUSG00000063895	ENSMUSG00000013974
XLOC_008947	ENSMUSG00000029375	ENSMUSG00000002546
ENSMUSG00000054052	ENSMUSG00000091744	ENSMUSG00000030117
ENSMUSG00000042655	ENSMUSG00000068745	ENSMUSG00000042323
ENSMUSG00000056399	ENSMUSG00000046367	ENSMUSG00000026181
ENSMUSG00000073255	ENSMUSG00000027908	XLOC_005620
ENSMUSG00000025389	ENSMUSG00000104318	ENSMUSG00000048938
ENSMUSG00000100190	ENSMUSG00000078815	ENSMUSG00000045780
ENSMUSG00000054905	ENSMUSG00000018479	ENSMUSG00000036192
ENSMUSG00000063549	ENSMUSG00000094784	ENSMUSG00000044364
ENSMUSG00000058935	ENSMUSG00000039372	ENSMUSG00000043943
ENSMUSG00000062649	ENSMUSG00000090675	ENSMUSG00000035258
ENSMUSG00000110477	XLOC_006031	ENSMUSG00000022312
ENSMUSG00000062186	ENSMUSG00000061311	XLOC_007813
ENSMUSG00000053783	XLOC_024046	ENSMUSG00000094262
ENSMUSG00000024207	ENSMUSG00000028544	XLOC_017486
ENSMUSG00000095384	ENSMUSG00000044359	ENSMUSG00000027357
ENSMUSG00000094651	ENSMUSG00000108827	ENSMUSG00000032553
ENSMUSG00000079606	ENSMUSG00000031376	ENSMUSG00000020308
ENSMUSG00000021148	ENSMUSG00000061637	ENSMUSG00000022890
ENSMUSG00000094460	ENSMUSG00000013083	ENSMUSG00000056220
ENSMUSG00000096320	ENSMUSG00000062478	ENSMUSG00000071531
ENSMUSG00000032900	ENSMUSG00000042848	ENSMUSG00000028530
ENSMUSG00000032921	ENSMUSG00000062433	ENSMUSG00000047528
ENSMUSG00000031772	ENSMUSG00000028012	ENSMUSG00000025978
ENSMUSG00000029269	ENSMUSG00000094036	XLOC_007374
ENSMUSG00000078597	ENSMUSG00000075160	ENSMUSG00000057457
ENSMUSG00000090107	ENSMUSG00000073012	ENSMUSG00000035248
ENSMUSG00000070777	ENSMUSG00000112743	ENSMUSG00000052673
ENSMUSG00000058925	ENSMUSG00000027483	ENSMUSG00000030801
ENSMUSG00000095293	ENSMUSG00000068600	XLOC_006019
ENSMUSG00000079024	ENSMUSG00000100679	ENSMUSG00000032563
ENSMUSG00000091151	ENSMUSG00000070366	ENSMUSG00000042499
ENSMUSG00000031893	ENSMUSG00000075573	ENSMUSG00000022032
ENSMUSG00000073245	ENSMUSG00000084262	ENSMUSG00000027315
XLOC_006050	ENSMUSG00000095528	ENSMUSG00000036158
ENSMUSG00000063780	ENSMUSG00000026592	ENSMUSG00000037624
ENSMUSG00000075121	ENSMUSG00000002633	ENSMUSG00000095930
XLOC_003904	ENSMUSG00000073923	ENSMUSG00000029456
XLOC_015939	ENSMUSG00000055561	ENSMUSG00000079177
ENSMUSG00000058119	ENSMUSG00000066515	ENSMUSG00000042507
ENSMUSG00000049946	ENSMUSG00000068547	ENSMUSG00000026878
ENSMUSG00000060461	ENSMUSG00000031085	ENSMUSG00000050721
ENSMUSG00000095413	ENSMUSG00000090949	ENSMUSG00000027677
ENSMUSG00000095809	ENSMUSG00000067186	ENSMUSG00000030321
ENSMUSG00000052549	ENSMUSG00000115232	ENSMUSG00000034796
ENSMUSG00000027902	ENSMUSG00000034607	ENSMUSG00000041115
ENSMUSG00000027801	ENSMUSG00000073925	ENSMUSG00000116358
ENSMUSG00000022454	ENSMUSG00000096257	ENSMUSG00000020160
ENSMUSG00000094462	ENSMUSG00000053508	ENSMUSG00000064115
ENSMUSG00000049758	ENSMUSG00000101163	ENSMUSG00000071573
ENSMUSG00000091185	ENSMUSG00000018623	ENSMUSG00000047671
ENSMUSG00000069717	ENSMUSG00000044430	ENSMUSG00000020423
ENSMUSG00000108748	ENSMUSG00000096183	ENSMUSG00000020108
ENSMUSG00000047034	XLOC_007378	ENSMUSG00000054091
ENSMUSG00000090658	ENSMUSG00000054005	ENSMUSG00000000386
ENSMUSG00000095377	ENSMUSG00000073532	ENSMUSG00000026174
ENSMUSG00000022176	ENSMUSG00000029556	ENSMUSG00000022160
ENSMUSG00000035592	ENSMUSG00000071361	ENSMUSG00000052117
ENSMUSG00000052625	ENSMUSG00000090685	ENSMUSG00000032601
ENSMUSG00000091619	ENSMUSG00000108793	XLOC_005269
ENSMUSG00000093945	ENSMUSG00000094018	ENSMUSG00000032604
ENSMUSG00000051706	ENSMUSG00000043460	ENSMUSG00000021187
ENSMUSG00000030228	ENSMUSG00000031285	ENSMUSG00000019990
ENSMUSG00000061906	ENSMUSG00000087247	ENSMUSG00000066613
ENSMUSG00000045053	ENSMUSG00000095936	ENSMUSG00000029185
ENSMUSG00000062037	ENSMUSG00000026531	ENSMUSG00000061232
ENSMUSG00000047293	ENSMUSG00000062061	ENSMUSG00000074647
ENSMUSG00000108919	ENSMUSG00000063277	ENSMUSG00000053253
ENSMUSG00000095887	ENSMUSG00000059205	ENSMUSG00000016995
ENSMUSG00000054746	ENSMUSG00000046242	ENSMUSG00000071491
ENSMUSG00000098140	ENSMUSG00000051663	ENSMUSG00000055421
ENSMUSG00000068999	ENSMUSG00000075141	ENSMUSG00000025287
ENSMUSG00000073877	ENSMUSG00000023083	ENSMUSG00000092335
ENSMUSG00000094378	ENSMUSG00000079247	ENSMUSG00000032006
ENSMUSG00000056203	ENSMUSG00000094147	ENSMUSG00000041120
ENSMUSG00000059610	ENSMUSG00000094678	ENSMUSG00000035572
ENSMUSG00000043441	ENSMUSG00000031250	ENSMUSG00000028556
ENSMUSG00000046130	ENSMUSG00000070687	ENSMUSG00000000402
ENSMUSG00000091504	ENSMUSG00000072945	ENSMUSG00000029074
ENSMUSG00000097481	ENSMUSG00000095048	ENSMUSG00000079620
ENSMUSG00000067795	ENSMUSG00000051056	ENSMUSG00000032357
ENSMUSG00000049583	ENSMUSG00000090404	ENSMUSG00000002204
ENSMUSG00000027301	ENSMUSG00000049926	ENSMUSG00000022024
XLOC_004954	ENSMUSG00000034145	ENSMUSG00000031563
ENSMUSG00000028185	XLOC_001581	XLOC_009755
ENSMUSG00000027869	XLOC_005618	ENSMUSG00000075425
XLOC_024317	ENSMUSG00000094578	ENSMUSG00000006526
ENSMUSG00000055820	XLOC_001935	ENSMUSG00000033987
ENSMUSG00000049797	XLOC_018194	ENSMUSG00000032473
ENSMUSG00000094500	ENSMUSG00000064310	ENSMUSG00000036282
ENSMUSG00000075074	ENSMUSG00000026497	ENSMUSG00000053347
ENSMUSG00000012042	ENSMUSG00000018656	ENSMUSG00000027454
ENSMUSG00000032310	ENSMUSG00000104267	ENSMUSG00000036667
ENSMUSG00000018620	ENSMUSG00000037843	ENSMUSG00000020781
ENSMUSG00000025215	XLOC_004684	ENSMUSG00000042498
ENSMUSG00000028876	ENSMUSG00000090113	XLOC_017139
ENSMUSG00000046934	ENSMUSG00000047259	ENSMUSG00000032864
ENSMUSG00000095961	XLOC_013609	ENSMUSG00000022474
ENSMUSG00000005917	ENSMUSG00000106350	ENSMUSG00000032204
ENSMUSG00000092609	ENSMUSG00000026312	ENSMUSG00000038591
ENSMUSG00000094778	ENSMUSG00000030237	ENSMUSG00000046093
ENSMUSG00000030911	ENSMUSG00000090550	ENSMUSG00000031864
ENSMUSG00000025219	ENSMUSG00000029517	ENSMUSG00000028082
ENSMUSG00000044933	ENSMUSG00000061633	ENSMUSG00000028407
ENSMUSG00000094759	ENSMUSG00000073967	ENSMUSG00000026764
ENSMUSG00000026976	ENSMUSG00000092162	XLOC_014267
ENSMUSG00000039032	ENSMUSG00000079409	ENSMUSG00000041203
ENSMUSG00000041237	ENSMUSG00000029158	ENSMUSG00000020424
XLOC_021352	ENSMUSG00000042993	ENSMUSG00000037780
ENSMUSG00000057997	ENSMUSG00000068536	ENSMUSG00000079084
ENSMUSG00000091539	ENSMUSG00000063779	ENSMUSG00000001802
ENSMUSG00000093973	ENSMUSG00000038676	ENSMUSG00000042066
XLOC_008140	ENSMUSG00000099216	ENSMUSG00000109946
ENSMUSG00000101725	ENSMUSG00000109561	ENSMUSG00000056899
ENSMUSG00000031965	ENSMUSG00000115644	ENSMUSG00000060224
ENSMUSG00000023949	ENSMUSG00000049641	ENSMUSG00000079436
ENSMUSG00000049528	ENSMUSG00000046287	ENSMUSG00000074619
ENSMUSG00000074681	ENSMUSG00000074653	ENSMUSG00000031197
ENSMUSG00000096527	ENSMUSG00000027849	ENSMUSG00000026922
ENSMUSG00000075115	XLOC_019237	ENSMUSG00000020432
ENSMUSG00000030607	ENSMUSG00000018634	ENSMUSG00000035745
ENSMUSG00000029154	ENSMUSG00000108398	ENSMUSG00000090115
ENSMUSG00000064329	ENSMUSG00000024619	ENSMUSG00000045291
ENSMUSG00000036699	ENSMUSG00000010841	ENSMUSG00000025076
ENSMUSG00000067750	ENSMUSG00000045684	ENSMUSG00000030314
ENSMUSG00000022375	ENSMUSG00000028813	ENSMUSG00000031549
ENSMUSG00000067627	ENSMUSG00000103458	ENSMUSG00000040383
ENSMUSG00000045518	ENSMUSG00000103125	XLOC_010369
ENSMUSG00000040576	ENSMUSG00000045515	ENSMUSG00000033191
XLOC_007359	ENSMUSG00000059077	XLOC_000605
ENSMUSG00000055030	ENSMUSG00000037034	ENSMUSG00000076937
ENSMUSG00000040935	ENSMUSG00000059206	ENSMUSG00000013539
ENSMUSG00000019803	ENSMUSG00000028804	ENSMUSG00000021120
ENSMUSG00000060112	ENSMUSG00000115791	ENSMUSG00000026335
ENSMUSG00000095954	ENSMUSG00000041293	ENSMUSG00000093674
ENSMUSG00000112252	ENSMUSG00000037033	XLOC_024480
ENSMUSG00000068859	ENSMUSG00000043789	ENSMUSG00000031327
XLOC_006079	ENSMUSG00000028520	ENSMUSG00000075272
ENSMUSG00000070686	ENSMUSG00000056271	ENSMUSG00000034560
ENSMUSG00000062432	ENSMUSG00000024749	ENSMUSG00000030966
ENSMUSG00000039838	ENSMUSG00000034057	ENSMUSG00000022710
ENSMUSG00000039098	ENSMUSG00000094430	ENSMUSG00000055553
ENSMUSG00000096385	ENSMUSG00000002100	ENSMUSG00000037798
ENSMUSG00000045693	ENSMUSG00000060187	ENSMUSG00000021830
ENSMUSG00000101361	ENSMUSG00000021348	ENSMUSG00000037243
ENSMUSG00000115483	ENSMUSG00000070511	ENSMUSG00000031198
ENSMUSG00000071112	ENSMUSG00000052854	ENSMUSG00000020335
ENSMUSG00000066090	ENSMUSG00000074704	ENSMUSG00000022967
ENSMUSG00000062200	ENSMUSG00000043430	ENSMUSG00000023755
ENSMUSG00000073804	ENSMUSG00000015665	ENSMUSG00000022529
ENSMUSG00000063590	ENSMUSG00000051456	ENSMUSG00000029086
ENSMUSG00000100241	ENSMUSG00000058568	ENSMUSG00000046862
ENSMUSG00000078261	ENSMUSG00000033770	ENSMUSG00000019214
ENSMUSG00000029184	XLOC_015607	ENSMUSG00000036120
ENSMUSG00000046974	ENSMUSG00000036814	ENSMUSG00000033272
ENSMUSG00000082101	ENSMUSG00000092009	XLOC_000394
XLOC_021310	ENSMUSG00000046957	ENSMUSG00000051790
ENSMUSG00000096477	ENSMUSG00000063971	ENSMUSG00000054309
ENSMUSG00000046016	ENSMUSG00000069132	XLOC_011821
ENSMUSG00000051617	ENSMUSG00000027643	ENSMUSG00000026535
ENSMUSG00000001622	ENSMUSG00000094044	ENSMUSG00000030428
ENSMUSG00000000215	ENSMUSG00000048001	ENSMUSG00000074342
ENSMUSG00000063672	ENSMUSG00000062561	ENSMUSG00000041763
ENSMUSG00000073977	ENSMUSG00000034891	ENSMUSG00000031171
ENSMUSG00000032948	ENSMUSG00000091511	XLOC_011074
XLOC_021249	ENSMUSG00000038015	ENSMUSG00000022658
ENSMUSG00000022229	ENSMUSG00000021439	ENSMUSG00000069814
ENSMUSG00000073969	ENSMUSG00000069622	ENSMUSG00000019966
ENSMUSG00000049173	ENSMUSG00000109903	XLOC_024715
XLOC_020020	ENSMUSG00000068117	ENSMUSG00000014355
ENSMUSG00000059873	ENSMUSG00000075215	ENSMUSG00000031145
ENSMUSG00000096365	ENSMUSG00000109850	ENSMUSG00000007122
ENSMUSG00000079180	ENSMUSG00000023802	ENSMUSG00000026348
ENSMUSG00000100448	ENSMUSG00000095850	ENSMUSG00000112160
ENSMUSG00000108022	ENSMUSG00000049018	XLOC_006194
ENSMUSG00000042386	ENSMUSG00000030838	ENSMUSG00000037058
ENSMUSG00000094701	ENSMUSG00000047002	ENSMUSG00000046591
ENSMUSG00000068392	ENSMUSG00000096228	ENSMUSG00000035186
ENSMUSG00000079703	ENSMUSG00000049128	ENSMUSG00000034773
ENSMUSG00000106247	ENSMUSG00000079602	ENSMUSG00000004558
ENSMUSG00000035383	ENSMUSG00000042184	ENSMUSG00000053588
ENSMUSG00000058251	ENSMUSG00000054976	ENSMUSG00000079440
ENSMUSG00000039358	ENSMUSG00000085139	ENSMUSG00000089989
ENSMUSG00000090408	ENSMUSG00000059648	ENSMUSG00000050994
ENSMUSG00000092586	ENSMUSG00000059114	ENSMUSG00000096370
ENSMUSG00000082980	ENSMUSG00000072726	ENSMUSG00000047854
ENSMUSG00000073294	ENSMUSG00000091680	ENSMUSG00000027959
ENSMUSG00000078687	ENSMUSG00000056632	ENSMUSG00000051166
ENSMUSG00000090629	ENSMUSG00000075316	ENSMUSG00000039065
ENSMUSG00000066383	ENSMUSG00000090662	ENSMUSG00000074863
ENSMUSG00000054036	ENSMUSG00000079304	ENSMUSG00000099032
ENSMUSG00000050844	ENSMUSG00000021700	ENSMUSG00000043668
ENSMUSG00000027568	ENSMUSG00000055415	ENSMUSG00000072964
ENSMUSG00000032257	ENSMUSG00000044912	ENSMUSG00000073842
ENSMUSG00000095071	ENSMUSG00000047861	ENSMUSG00000078144
ENSMUSG00000073909	ENSMUSG00000049560	ENSMUSG00000026678
ENSMUSG00000116376	ENSMUSG00000024034	ENSMUSG00000035637
ENSMUSG00000024729	ENSMUSG00000073920	ENSMUSG00000033409
ENSMUSG00000043013	ENSMUSG00000004894	ENSMUSG00000025746
ENSMUSG00000029054	ENSMUSG00000116079	XLOC_021130
ENSMUSG00000115958	ENSMUSG00000027505	ENSMUSG00000018733
XLOC_010839	ENSMUSG00000079476	XLOC_017448
XLOC_000435	ENSMUSG00000053146	ENSMUSG00000041959
ENSMUSG00000037101	ENSMUSG00000079395	ENSMUSG00000032431
ENSMUSG00000015441	ENSMUSG00000096834	ENSMUSG00000029319
ENSMUSG00000072479	ENSMUSG00000084174	ENSMUSG00000073471
ENSMUSG00000027790	XLOC_023624	ENSMUSG00000089736
ENSMUSG00000043670	ENSMUSG00000030366	ENSMUSG00000078919
ENSMUSG00000027871	ENSMUSG00000021612	ENSMUSG00000068855
ENSMUSG00000095774	ENSMUSG00000021336	ENSMUSG00000026669
ENSMUSG00000110353	ENSMUSG00000115507	ENSMUSG00000042747
XLOC_018940	ENSMUSG00000093962	ENSMUSG00000039462
ENSMUSG00000078735	ENSMUSG00000114582	XLOC_022862
ENSMUSG00000046652	XLOC_009160	XLOC_010716
ENSMUSG00000089922	ENSMUSG00000075217	ENSMUSG00000035212
ENSMUSG00000048655	ENSMUSG00000030050	ENSMUSG00000034543
ENSMUSG00000025519	ENSMUSG00000030909	ENSMUSG00000031097
ENSMUSG00000094954	ENSMUSG00000096225	ENSMUSG00000027263
ENSMUSG00000079594	ENSMUSG00000074651	ENSMUSG00000044641
ENSMUSG00000033053	ENSMUSG00000059343	ENSMUSG00000033207
ENSMUSG00000033981	XLOC_016151	XLOC_005982
ENSMUSG00000035910	ENSMUSG00000031118	ENSMUSG00000059498
ENSMUSG00000095620	ENSMUSG00000034139	ENSMUSG00000020072
ENSMUSG00000010435	ENSMUSG00000022054	ENSMUSG00000034275
ENSMUSG00000043925	ENSMUSG00000055780	ENSMUSG00000033105
ENSMUSG00000005891	ENSMUSG00000062083	ENSMUSG00000039963
ENSMUSG00000045132	ENSMUSG00000079010	ENSMUSG00000028156
ENSMUSG00000047565	XLOC_019320	ENSMUSG00000037405
ENSMUSG00000092083	ENSMUSG00000097853	ENSMUSG00000003199
ENSMUSG00000036915	ENSMUSG00000061208	ENSMUSG00000039828
ENSMUSG00000022902	ENSMUSG00000059898	ENSMUSG00000049536
ENSMUSG00000100617	ENSMUSG00000001023	ENSMUSG00000028989
ENSMUSG00000115072	ENSMUSG00000071726	ENSMUSG00000009995
ENSMUSG00000074232	ENSMUSG00000114755	ENSMUSG00000016024
ENSMUSG00000102312	ENSMUSG00000051392	ENSMUSG00000105340
ENSMUSG00000070460	ENSMUSG00000046782	ENSMUSG00000079737
ENSMUSG00000093789	ENSMUSG00000026734	ENSMUSG00000028199
ENSMUSG00000040901	ENSMUSG00000036800	ENSMUSG00000051184
ENSMUSG00000058028	ENSMUSG00000079471	ENSMUSG00000004885
ENSMUSG00000029182	ENSMUSG00000024105	ENSMUSG00000024164
ENSMUSG00000036551	XLOC_014290	ENSMUSG00000071262
ENSMUSG00000057710	XLOC_002761	ENSMUSG00000056880
ENSMUSG00000030001	XLOC_008234	ENSMUSG00000027569
XLOC_022702	ENSMUSG00000022596	ENSMUSG00000031505
ENSMUSG00000035337	ENSMUSG00000048721	ENSMUSG00000030754
ENSMUSG00000066720	ENSMUSG00000051728	ENSMUSG00000003464
ENSMUSG00000010505	XLOC_006052	ENSMUSG00000062421
ENSMUSG00000022780	ENSMUSG00000031354	ENSMUSG00000089665
ENSMUSG00000043468	ENSMUSG00000048617	ENSMUSG00000055707
ENSMUSG00000075520	ENSMUSG00000035932	ENSMUSG00000039519
ENSMUSG00000024154	ENSMUSG00000037346	ENSMUSG00000041765
ENSMUSG00000075405	ENSMUSG00000040132	ENSMUSG00000032998
ENSMUSG00000019775	ENSMUSG00000094819	ENSMUSG00000051351
ENSMUSG00000049674	ENSMUSG00000049719	ENSMUSG00000074268
ENSMUSG00000001901	ENSMUSG00000091091	ENSMUSG00000027399
ENSMUSG00000090827	ENSMUSG00000071392	ENSMUSG00000020358
XLOC_018247	ENSMUSG00000056824	ENSMUSG00000040327
ENSMUSG00000063129	ENSMUSG00000010803	ENSMUSG00000003546
ENSMUSG00000094624	ENSMUSG00000051985	ENSMUSG00000046818
ENSMUSG00000024256	XLOC_010740	ENSMUSG00000051022
ENSMUSG00000022315	ENSMUSG00000094584	ENSMUSG00000025422
XLOC_016287	ENSMUSG00000071767	ENSMUSG00000021303
ENSMUSG00000071561	XLOC_022742	ENSMUSG00000033624
ENSMUSG00000063804	ENSMUSG00000032034	ENSMUSG00000091811
ENSMUSG00000052417	ENSMUSG00000070417	ENSMUSG00000054675
ENSMUSG00000069189	ENSMUSG00000116876	XLOC_009148
XLOC_007082	ENSMUSG00000093968	ENSMUSG00000046110
ENSMUSG00000052099	ENSMUSG00000030500	ENSMUSG00000074283
ENSMUSG00000078504	ENSMUSG00000047904	ENSMUSG00000059136
ENSMUSG00000021919	ENSMUSG00000046486	ENSMUSG00000060510
ENSMUSG00000005640	ENSMUSG00000040569	ENSMUSG00000032625
ENSMUSG00000031919	ENSMUSG00000071280	ENSMUSG00000043467
ENSMUSG00000096806	ENSMUSG00000067702	ENSMUSG00000023000
ENSMUSG00000079694	ENSMUSG00000028255	ENSMUSG00000026649
ENSMUSG00000005649	ENSMUSG00000099420	ENSMUSG00000020708
ENSMUSG00000009734	ENSMUSG00000074486	ENSMUSG00000026925
ENSMUSG00000094328	ENSMUSG00000074483	ENSMUSG00000055730
XLOC_023763	ENSMUSG00000067001	ENSMUSG00000027829
ENSMUSG00000051490	ENSMUSG00000041044	ENSMUSG00000030138
ENSMUSG00000022738	XLOC_018941	ENSMUSG00000073794
ENSMUSG00000069785	ENSMUSG00000078958	ENSMUSG00000029596
ENSMUSG00000094091	ENSMUSG00000070841	ENSMUSG00000059645
XLOC_004052	ENSMUSG00000004344	ENSMUSG00000028955
ENSMUSG00000026983	ENSMUSG00000031809	ENSMUSG00000062184
ENSMUSG00000005232	ENSMUSG00000062638	ENSMUSG00000051034
ENSMUSG00000079699	ENSMUSG00000042808	XLOC_011877
ENSMUSG00000073208	ENSMUSG00000062629	ENSMUSG00000014771
ENSMUSG00000094140	XLOC_017137	ENSMUSG00000066516
ENSMUSG00000063932	ENSMUSG00000043267	ENSMUSG00000096869
ENSMUSG00000078795	ENSMUSG00000091155	ENSMUSG00000025396
ENSMUSG00000078938	ENSMUSG00000036805	ENSMUSG00000026107
ENSMUSG00000036925	ENSMUSG00000095659	ENSMUSG00000027900
XLOC_002084	ENSMUSG00000033044	ENSMUSG00000029273
ENSMUSG00000045877	ENSMUSG00000100004	ENSMUSG00000021280
ENSMUSG00000091049	ENSMUSG00000073007	ENSMUSG00000022225
ENSMUSG00000017688	ENSMUSG00000043060	ENSMUSG00000032534
ENSMUSG00000053465	ENSMUSG00000035551	ENSMUSG00000033102
ENSMUSG00000029656	ENSMUSG00000059463	ENSMUSG00000000216
ENSMUSG00000067941	ENSMUSG00000095932	ENSMUSG00000027994
ENSMUSG00000079494	ENSMUSG00000075104	ENSMUSG00000067194
ENSMUSG00000070378	ENSMUSG00000042353	ENSMUSG00000061894
ENSMUSG00000062252	ENSMUSG00000026100	ENSMUSG00000063239
ENSMUSG00000092036	XLOC_002720	ENSMUSG00000005514
ENSMUSG00000022157	ENSMUSG00000066108	ENSMUSG00000051518
ENSMUSG00000060256	ENSMUSG00000099611	ENSMUSG00000020248
ENSMUSG00000087279	ENSMUSG00000100838	ENSMUSG00000111259
ENSMUSG00000023995	ENSMUSG00000109328	ENSMUSG00000020151
ENSMUSG00000047728	ENSMUSG00000094992	ENSMUSG00000024897
ENSMUSG00000095226	XLOC_006106	ENSMUSG00000040225
ENSMUSG00000042459	ENSMUSG00000054885	XLOC_005713
ENSMUSG00000027072	ENSMUSG00000050100	ENSMUSG00000019179
ENSMUSG00000030713	XLOC_000291	ENSMUSG00000024286
XLOC_010092	ENSMUSG00000046180	ENSMUSG00000029379
ENSMUSG00000096344	ENSMUSG00000079536	ENSMUSG00000032508
XLOC_013252	XLOC_010257	ENSMUSG00000045594
ENSMUSG00000031430	ENSMUSG00000048764	ENSMUSG00000028933
XLOC_016667	ENSMUSG00000038980	ENSMUSG00000033794
ENSMUSG00000039913	ENSMUSG00000029015	ENSMUSG00000048616
ENSMUSG00000023433	ENSMUSG00000027718	ENSMUSG00000053684
ENSMUSG00000009115	ENSMUSG00000095002	ENSMUSG00000030427
ENSMUSG00000059361	ENSMUSG00000050996	ENSMUSG00000068289
ENSMUSG00000035804	ENSMUSG00000055471	ENSMUSG00000039263
ENSMUSG00000026835	ENSMUSG00000046431	ENSMUSG00000073680
ENSMUSG00000030310	ENSMUSG00000034185	ENSMUSG00000052298
ENSMUSG00000095286	XLOC_001087	ENSMUSG00000023827
ENSMUSG00000091212	ENSMUSG00000097050	ENSMUSG00000027778
ENSMUSG00000030804	ENSMUSG00000081906	XLOC_018655
ENSMUSG00000057446	ENSMUSG00000022487	ENSMUSG00000066684
ENSMUSG00000020804	XLOC_000640	ENSMUSG00000020674
ENSMUSG00000021791	ENSMUSG00000062168	XLOC_020395
ENSMUSG00000090715	ENSMUSG00000062162	ENSMUSG00000107705
ENSMUSG00000041923	ENSMUSG00000094706	ENSMUSG00000056073
ENSMUSG00000113925	ENSMUSG00000031410	ENSMUSG00000027314
ENSMUSG00000113084	ENSMUSG00000095675	ENSMUSG00000040481
ENSMUSG00000094925	XLOC_004667	ENSMUSG00000075102
ENSMUSG00000085079	ENSMUSG00000079577	ENSMUSG00000029617
ENSMUSG00000043986	ENSMUSG00000029236	ENSMUSG00000032413
ENSMUSG00000059371	ENSMUSG00000090588	ENSMUSG00000020163
ENSMUSG00000046317	ENSMUSG00000104614	ENSMUSG00000027242
ENSMUSG00000004630	ENSMUSG00000091490	ENSMUSG00000025650
ENSMUSG00000096457	ENSMUSG00000087230	ENSMUSG00000027699
ENSMUSG00000030093	ENSMUSG00000058976	ENSMUSG00000046962
XLOC_021386	ENSMUSG00000025929	XLOC_017803
ENSMUSG00000021216	ENSMUSG00000043948	ENSMUSG00000069117
ENSMUSG00000071113	ENSMUSG00000093865	ENSMUSG00000025314
ENSMUSG00000091956	ENSMUSG00000042433	ENSMUSG00000036086
ENSMUSG00000092148	ENSMUSG00000096409	ENSMUSG00000095280
ENSMUSG00000068889	ENSMUSG00000057933	ENSMUSG00000005907
XLOC_001051	ENSMUSG00000020007	ENSMUSG00000055235
ENSMUSG00000058643	ENSMUSG00000079049	ENSMUSG00000021460
ENSMUSG00000054727	ENSMUSG00000050251	ENSMUSG00000052921
ENSMUSG00000095546	ENSMUSG00000109718	ENSMUSG00000033554
ENSMUSG00000096393	ENSMUSG00000069816	ENSMUSG00000073411
ENSMUSG00000064006	ENSMUSG00000051051	ENSMUSG00000071478
ENSMUSG00000096773	ENSMUSG00000022986	ENSMUSG00000090247
ENSMUSG00000042031	ENSMUSG00000022056	ENSMUSG00000047117
XLOC_024380	ENSMUSG00000060257	ENSMUSG00000002341
ENSMUSG00000048185	ENSMUSG00000090894	ENSMUSG00000070501
ENSMUSG00000027913	ENSMUSG00000055333	ENSMUSG00000078630
XLOC_005859	ENSMUSG00000063626	XLOC_009777
ENSMUSG00000112858	ENSMUSG00000045288	ENSMUSG00000063663
ENSMUSG00000047109	ENSMUSG00000049315	ENSMUSG00000018865
ENSMUSG00000095074	ENSMUSG00000060245	ENSMUSG00000030231
ENSMUSG00000032494	ENSMUSG00000021010	ENSMUSG00000020707
ENSMUSG00000015484	ENSMUSG00000064121	ENSMUSG00000101578
ENSMUSG00000061524	ENSMUSG00000070990	ENSMUSG00000053453
ENSMUSG00000069309	ENSMUSG00000073399	ENSMUSG00000028487
XLOC_015007	ENSMUSG00000073965	ENSMUSG00000020419
ENSMUSG00000063020	ENSMUSG00000062077	ENSMUSG00000025782
ENSMUSG00000082766	ENSMUSG00000037428	ENSMUSG00000020661
ENSMUSG00000039904	ENSMUSG00000039070	ENSMUSG00000024240
ENSMUSG00000040969	ENSMUSG00000048070	ENSMUSG00000026437
ENSMUSG00000067144	ENSMUSG00000069707	ENSMUSG00000013928
ENSMUSG00000070637	ENSMUSG00000032346	ENSMUSG00000025537
ENSMUSG00000048528	ENSMUSG00000050534	ENSMUSG00000030161
ENSMUSG00000025528	ENSMUSG00000047228	ENSMUSG00000073460
ENSMUSG00000034402	ENSMUSG00000090592	ENSMUSG00000027714
ENSMUSG00000069430	ENSMUSG00000094846	ENSMUSG00000059395
ENSMUSG00000075044	ENSMUSG00000024313	XLOC_009079
ENSMUSG00000074591	ENSMUSG00000029378	ENSMUSG00000021944
ENSMUSG00000032758	ENSMUSG00000063661	ENSMUSG00000026944
ENSMUSG00000030859	ENSMUSG00000023247	ENSMUSG00000038028
ENSMUSG00000042179	ENSMUSG00000071341	ENSMUSG00000032840
ENSMUSG00000095322	ENSMUSG00000044014	ENSMUSG00000022706
ENSMUSG00000094602	ENSMUSG00000079644	ENSMUSG00000032334
ENSMUSG00000019909	ENSMUSG00000091792	ENSMUSG00000020435
ENSMUSG00000101874	ENSMUSG00000022603	ENSMUSG00000068566
ENSMUSG00000094590	ENSMUSG00000115726	ENSMUSG00000003992
ENSMUSG00000052581	ENSMUSG00000092111	XLOC_004707
ENSMUSG00000045036	ENSMUSG00000050870	XLOC_020324
ENSMUSG00000036731	ENSMUSG00000029586	ENSMUSG00000031972
ENSMUSG00000020884	ENSMUSG00000037727	ENSMUSG00000031095
ENSMUSG00000024172	ENSMUSG00000031654	ENSMUSG00000090440
XLOC_006642	ENSMUSG00000059956	XLOC_010764
ENSMUSG00000024225	ENSMUSG00000025469	ENSMUSG00000035085
ENSMUSG00000031271	ENSMUSG00000049740	ENSMUSG00000040434
ENSMUSG00000098348	ENSMUSG00000051900	ENSMUSG00000037013
ENSMUSG00000049799	ENSMUSG00000031640	ENSMUSG00000035683
ENSMUSG00000000706	ENSMUSG00000075120	ENSMUSG00000041578
ENSMUSG00000111273	ENSMUSG00000075200	ENSMUSG00000024425
XLOC_000641	ENSMUSG00000025927	ENSMUSG00000058833
ENSMUSG00000075069	ENSMUSG00000051209	ENSMUSG00000000317
ENSMUSG00000049057	ENSMUSG00000069292	ENSMUSG00000066861
ENSMUSG00000041703	ENSMUSG00000025783	ENSMUSG00000045876
ENSMUSG00000074595	ENSMUSG00000049761	ENSMUSG00000038402
ENSMUSG00000028492	ENSMUSG00000049612	ENSMUSG00000037525
XLOC_001875	ENSMUSG00000050742	XLOC_013791
ENSMUSG00000099102	ENSMUSG00000044903	ENSMUSG00000115219
ENSMUSG00000061298	ENSMUSG00000090383	ENSMUSG00000006589
ENSMUSG00000048626	ENSMUSG00000096442	ENSMUSG00000024597
XLOC_022462	ENSMUSG00000070533	ENSMUSG00000059323
ENSMUSG00000046474	ENSMUSG00000028536	ENSMUSG00000037966
ENSMUSG00000066867	ENSMUSG00000091006	ENSMUSG00000078671
ENSMUSG00000029620	ENSMUSG00000097405	ENSMUSG00000040356
ENSMUSG00000045471	ENSMUSG00000009471	ENSMUSG00000050010
ENSMUSG00000044542	ENSMUSG00000044084	ENSMUSG00000019868
ENSMUSG00000074377	ENSMUSG00000063063	ENSMUSG00000025743
ENSMUSG00000048391	ENSMUSG00000025839	ENSMUSG00000029919
ENSMUSG00000051877	ENSMUSG00000092360	ENSMUSG00000022407
ENSMUSG00000020229	ENSMUSG00000075143	ENSMUSG00000037487
ENSMUSG00000031452	ENSMUSG00000029608	ENSMUSG00000037482
ENSMUSG00000054890	ENSMUSG00000027344	ENSMUSG00000036046
ENSMUSG00000063232	ENSMUSG00000027867	ENSMUSG00000109493
ENSMUSG00000070609	ENSMUSG00000095295	ENSMUSG00000089847
ENSMUSG00000094152	ENSMUSG00000020159	ENSMUSG00000054477
ENSMUSG00000023333	ENSMUSG00000057455	ENSMUSG00000020964
ENSMUSG00000048281	ENSMUSG00000028730	ENSMUSG00000074698
XLOC_000270	ENSMUSG00000069080	ENSMUSG00000091617
ENSMUSG00000023041	ENSMUSG00000008813	ENSMUSG00000091618
ENSMUSG00000091572	ENSMUSG00000048703	ENSMUSG00000021555
ENSMUSG00000090129	ENSMUSG00000090527	ENSMUSG00000093904
ENSMUSG00000092518	XLOC_016511	ENSMUSG00000052384
ENSMUSG00000052234	ENSMUSG00000090961	ENSMUSG00000027425
ENSMUSG00000043911	ENSMUSG00000096445	ENSMUSG00000021501
ENSMUSG00000091779	ENSMUSG00000117338	ENSMUSG00000018819
ENSMUSG00000029306	ENSMUSG00000073954	ENSMUSG00000044749
XLOC_024052	ENSMUSG00000071235	ENSMUSG00000030605
ENSMUSG00000047819	ENSMUSG00000043418	ENSMUSG00000028145
XLOC_013056	ENSMUSG00000039194	ENSMUSG00000030335
ENSMUSG00000050108	ENSMUSG00000078664	ENSMUSG00000035139
ENSMUSG00000068154	ENSMUSG00000066189	ENSMUSG00000003273
ENSMUSG00000117477	ENSMUSG00000072625	ENSMUSG00000055850
ENSMUSG00000059256	ENSMUSG00000035201	ENSMUSG00000029776
ENSMUSG00000059547	ENSMUSG00000090455	ENSMUSG00000080717
ENSMUSG00000052850	ENSMUSG00000066378	ENSMUSG00000026950
ENSMUSG00000063446	ENSMUSG00000038242	XLOC_007627
ENSMUSG00000090225	ENSMUSG00000020734	ENSMUSG00000028559
ENSMUSG00000034785	ENSMUSG00000029660	ENSMUSG00000028617
ENSMUSG00000079244	ENSMUSG00000054986	ENSMUSG00000021222
ENSMUSG00000061517	ENSMUSG00000060816	ENSMUSG00000032263
ENSMUSG00000027547	ENSMUSG00000026700	ENSMUSG00000001027
ENSMUSG00000026253	ENSMUSG00000029711	ENSMUSG00000047085
ENSMUSG00000046750	ENSMUSG00000090202	ENSMUSG00000067767
ENSMUSG00000096470	ENSMUSG00000116925	XLOC_013571
ENSMUSG00000053593	XLOC_001554	ENSMUSG00000035638
XLOC_007852	ENSMUSG00000095234	ENSMUSG00000038418
ENSMUSG00000031962	ENSMUSG00000060180	ENSMUSG00000006906
	ENSMUSG00000072575	ENSMUSG00000025038
	ENSMUSG00000031326	ENSMUSG00000039182
	ENSMUSG00000030131	ENSMUSG00000032012
	ENSMUSG00000029697	XLOC_012470
	ENSMUSG00000109951	ENSMUSG00000026834
	ENSMUSG00000024992	ENSMUSG00000107283
	ENSMUSG00000010136	ENSMUSG00000113880
	ENSMUSG00000068314	XLOC_005268
	ENSMUSG00000022783	ENSMUSG00000022512
	ENSMUSG00000096700	XLOC_000285
	ENSMUSG00000034159	ENSMUSG00000070705
	ENSMUSG00000024532	ENSMUSG00000010453
	ENSMUSG00000092210	ENSMUSG00000020728
	ENSMUSG00000102030	ENSMUSG00000071636
	ENSMUSG00000050383	ENSMUSG00000034837
	ENSMUSG00000003657	ENSMUSG00000032977
	ENSMUSG00000030851	ENSMUSG00000071552
	ENSMUSG00000043760	ENSMUSG00000015126
	ENSMUSG00000096872	ENSMUSG00000029402
	ENSMUSG00000096596	ENSMUSG00000036858
	ENSMUSG00000047531	ENSMUSG00000007815
	ENSMUSG00000096497	ENSMUSG00000048807
	ENSMUSG00000079424	ENSMUSG00000045509
	XLOC_008877	ENSMUSG00000053040
	XLOC_008179	XLOC_018659
	ENSMUSG00000070531	ENSMUSG00000010755
	XLOC_011064	ENSMUSG00000094258
	ENSMUSG00000021362	ENSMUSG00000063704
	XLOC_012139	ENSMUSG00000030189
	ENSMUSG00000014529	ENSMUSG00000030421
	ENSMUSG00000058354	ENSMUSG00000060615
	ENSMUSG00000017211	ENSMUSG00000043059
	ENSMUSG00000095965	ENSMUSG00000052488
	ENSMUSG00000001076	ENSMUSG00000020116
	ENSMUSG00000067649	ENSMUSG00000024973
	ENSMUSG00000079378	ENSMUSG00000068947
	ENSMUSG00000006056	ENSMUSG00000034636
	ENSMUSG00000038216	ENSMUSG00000022789
	ENSMUSG00000032108	ENSMUSG00000045107
	ENSMUSG00000000394	ENSMUSG00000071679
	ENSMUSG00000069588	XLOC_017848
	ENSMUSG00000017165	ENSMUSG00000022659
	ENSMUSG00000009646	ENSMUSG00000055945
	ENSMUSG00000025716	ENSMUSG00000046204
	ENSMUSG00000070306	ENSMUSG00000041660
	ENSMUSG00000107280	ENSMUSG00000062937
	ENSMUSG00000036013	ENSMUSG00000071253
	ENSMUSG00000019913	ENSMUSG00000034292
	ENSMUSG00000043289	ENSMUSG00000042662
	ENSMUSG00000056222	ENSMUSG00000073915
	ENSMUSG00000021799	ENSMUSG00000027998
	ENSMUSG00000036853	XLOC_012132
	ENSMUSG00000022061	ENSMUSG00000019850
	ENSMUSG00000030111	ENSMUSG00000043036
	ENSMUSG00000037984	ENSMUSG00000017843
	ENSMUSG00000049052	ENSMUSG00000045690
	ENSMUSG00000047720	ENSMUSG00000096793
	ENSMUSG00000043226	ENSMUSG00000028073
	ENSMUSG00000030954	ENSMUSG00000063445
	ENSMUSG00000061525	ENSMUSG00000068391
	ENSMUSG00000021538	ENSMUSG00000032796
	ENSMUSG00000094695	ENSMUSG00000071708
	ENSMUSG00000022455	ENSMUSG00000026605
	ENSMUSG00000037335	ENSMUSG00000030603
	ENSMUSG00000074445	ENSMUSG00000021135
	ENSMUSG00000074435	ENSMUSG00000026283
	ENSMUSG00000056586	ENSMUSG00000031377
	XLOC_008038	ENSMUSG00000027708
	ENSMUSG00000031518	ENSMUSG00000040328
	ENSMUSG00000073735	ENSMUSG00000032434
	ENSMUSG00000074300	ENSMUSG00000055013
	ENSMUSG00000075045	ENSMUSG00000000085
	ENSMUSG00000043312	ENSMUSG00000053553
	ENSMUSG00000032023	ENSMUSG00000051627
	ENSMUSG00000024233	ENSMUSG00000074743
	ENSMUSG00000004366	ENSMUSG00000046805
	ENSMUSG00000095686	ENSMUSG00000049907
	ENSMUSG00000007034	ENSMUSG00000014786
	ENSMUSG00000074156	ENSMUSG00000061825
	ENSMUSG00000028589	ENSMUSG00000031948
	ENSMUSG00000023122	ENSMUSG00000021731
	ENSMUSG00000022416	ENSMUSG00000064037
	ENSMUSG00000114487	ENSMUSG00000028967
	ENSMUSG00000100234	ENSMUSG00000028801
	ENSMUSG00000057805	ENSMUSG00000000730
	ENSMUSG00000024128	ENSMUSG00000015474
	ENSMUSG00000042874	ENSMUSG00000051413
	ENSMUSG00000079001	ENSMUSG00000026556
	ENSMUSG00000028593	ENSMUSG00000000731
	ENSMUSG00000055102	ENSMUSG00000027405
	ENSMUSG00000045083	ENSMUSG00000030304
	ENSMUSG00000032623	ENSMUSG00000026817
	ENSMUSG00000052759	ENSMUSG00000030156
	ENSMUSG00000031620	ENSMUSG00000045835
	ENSMUSG00000032226	ENSMUSG00000053338
	ENSMUSG00000040456	ENSMUSG00000057092
	ENSMUSG00000033177	ENSMUSG00000027742
	XLOC_011860	ENSMUSG00000029096
	ENSMUSG00000095242	ENSMUSG00000041695
	ENSMUSG00000045929	ENSMUSG00000046814
	ENSMUSG00000036749	ENSMUSG00000007670
	ENSMUSG00000059279	ENSMUSG00000034826
	XLOC_000930	ENSMUSG00000001507
	ENSMUSG00000095663	ENSMUSG00000053025
	ENSMUSG00000038997	ENSMUSG00000059839
	ENSMUSG00000004668	ENSMUSG00000028986
	ENSMUSG00000074366	ENSMUSG00000003070
	ENSMUSG00000056910	ENSMUSG00000060404
	ENSMUSG00000021541	ENSMUSG00000001157
	ENSMUSG00000021797	ENSMUSG00000021969
	XLOC_015599	ENSMUSG00000066687
	ENSMUSG00000079701	ENSMUSG00000026576
	ENSMUSG00000079330	ENSMUSG00000034793
	ENSMUSG00000068399	ENSMUSG00000029836
	ENSMUSG00000067700	ENSMUSG00000044339
	ENSMUSG00000074939	ENSMUSG00000029674
	ENSMUSG00000063447	ENSMUSG00000024732
	ENSMUSG00000049491	ENSMUSG00000033032
	ENSMUSG00000072738	ENSMUSG00000034341
	ENSMUSG00000056293	ENSMUSG00000034998
	ENSMUSG00000090471	ENSMUSG00000061374
	ENSMUSG00000025400	ENSMUSG00000034795
	ENSMUSG00000029680	ENSMUSG00000022753
	ENSMUSG00000016998	ENSMUSG00000024293
	ENSMUSG00000033027	ENSMUSG00000020178
	ENSMUSG00000109649	ENSMUSG00000022445
	ENSMUSG00000050089	XLOC_010747
	ENSMUSG00000091468	ENSMUSG00000041361
	ENSMUSG00000024519	ENSMUSG00000001909
	ENSMUSG00000058063	ENSMUSG00000046215
	ENSMUSG00000087198	ENSMUSG00000038916
	ENSMUSG00000021056	ENSMUSG00000023988
	ENSMUSG00000030981	ENSMUSG00000029729
	ENSMUSG00000039714	ENSMUSG00000034274
	ENSMUSG00000041681	ENSMUSG00000056305
	ENSMUSG00000059821	ENSMUSG00000061533
	ENSMUSG00000000724	ENSMUSG00000074228
	ENSMUSG00000105103	ENSMUSG00000043424
	ENSMUSG00000096044	ENSMUSG00000060961
	ENSMUSG00000033419	ENSMUSG00000028280
	XLOC_023544	ENSMUSG00000044258
	ENSMUSG00000032451	ENSMUSG00000010097
	ENSMUSG00000078507	ENSMUSG00000028277
	ENSMUSG00000028023	XLOC_020929
	ENSMUSG00000091725	ENSMUSG00000020953
	ENSMUSG00000020062	ENSMUSG00000041688
	ENSMUSG00000096372	ENSMUSG00000045374
	ENSMUSG00000044312	XLOC_022161
	ENSMUSG00000022501	ENSMUSG00000064272
	XLOC_023795	ENSMUSG00000004328
	XLOC_001674	ENSMUSG00000036067
	ENSMUSG00000040533	XLOC_008648
	ENSMUSG00000096582	ENSMUSG00000036446
	ENSMUSG00000095318	ENSMUSG00000090100
	ENSMUSG00000058626	ENSMUSG00000050085
	ENSMUSG00000075610	XLOC_013872
	ENSMUSG00000031786	ENSMUSG00000034892
	ENSMUSG00000024184	ENSMUSG00000022708
	ENSMUSG00000067006	ENSMUSG00000043384
	ENSMUSG00000027157	ENSMUSG00000051747
	ENSMUSG00000041730	ENSMUSG00000030868
	ENSMUSG00000078576	ENSMUSG00000035539
	ENSMUSG00000038199	ENSMUSG00000085925
	ENSMUSG00000062608	ENSMUSG00000056900
	ENSMUSG00000074059	ENSMUSG00000028399
	ENSMUSG00000006200	ENSMUSG00000096433
	ENSMUSG00000060726	ENSMUSG00000008036
	ENSMUSG00000043727	ENSMUSG00000079707
	ENSMUSG00000075596	ENSMUSG00000050276
	ENSMUSG00000116542	ENSMUSG00000025531
	ENSMUSG00000066755	ENSMUSG00000035769
	ENSMUSG00000057903	XLOC_010798
	ENSMUSG00000009596	ENSMUSG00000029833
	ENSMUSG00000022243	ENSMUSG00000029564
	ENSMUSG00000098387	ENSMUSG00000020415
	ENSMUSG00000107789	ENSMUSG00000048142
	ENSMUSG00000079578	ENSMUSG00000018378
	ENSMUSG00000103476	ENSMUSG00000058755
	XLOC_016273	ENSMUSG00000026753
	ENSMUSG00000066279	ENSMUSG00000004530
	ENSMUSG00000054136	ENSMUSG00000025993
	XLOC_002463	ENSMUSG00000001739
	ENSMUSG00000071860	XLOC_013680
	ENSMUSG00000078157	XLOC_021227
	ENSMUSG00000042477	ENSMUSG00000018362
	ENSMUSG00000054033	ENSMUSG00000034485
	ENSMUSG00000036907	ENSMUSG00000042524
	ENSMUSG00000098463	ENSMUSG00000032384
	ENSMUSG00000020636	ENSMUSG00000029576
	ENSMUSG00000044748	ENSMUSG00000032338
	ENSMUSG00000039215	ENSMUSG00000022112
	ENSMUSG00000090747	XLOC_012607
	ENSMUSG00000063615	ENSMUSG00000022014
	ENSMUSG00000041248	ENSMUSG00000017802
	ENSMUSG00000051437	ENSMUSG00000027439
	ENSMUSG00000023192	ENSMUSG00000049134
	ENSMUSG00000022542	ENSMUSG00000024581
	ENSMUSG00000027831	ENSMUSG00000027401
	ENSMUSG00000028008	ENSMUSG00000027170
	ENSMUSG00000035451	ENSMUSG00000023923
	ENSMUSG00000096140	ENSMUSG00000098590
	ENSMUSG00000053797	ENSMUSG00000019699
	ENSMUSG00000047104	ENSMUSG00000044155
	ENSMUSG00000032773	ENSMUSG00000002731
	ENSMUSG00000067597	ENSMUSG00000041308
	ENSMUSG00000084927	ENSMUSG00000071893
	ENSMUSG00000000435	ENSMUSG00000023938
	ENSMUSG00000079593	ENSMUSG00000019102
	ENSMUSG00000021749	ENSMUSG00000022553
	ENSMUSG00000104824	ENSMUSG00000098022
	ENSMUSG00000063777	ENSMUSG00000022557
	ENSMUSG00000055373	ENSMUSG00000041696
	ENSMUSG00000036924	XLOC_007847
	ENSMUSG00000079005	ENSMUSG00000090714
	ENSMUSG00000031898	ENSMUSG00000044303
	ENSMUSG00000033737	ENSMUSG00000044948
	ENSMUSG00000024411	ENSMUSG00000028438
	ENSMUSG00000020436	ENSMUSG00000034949
	ENSMUSG00000041247	ENSMUSG00000003477
	ENSMUSG00000108367	ENSMUSG00000070369
	ENSMUSG00000026971	ENSMUSG00000022257
	ENSMUSG00000091002	ENSMUSG00000078442
	ENSMUSG00000108908	ENSMUSG00000004285
	XLOC_018678	ENSMUSG00000069873
	ENSMUSG00000078591	ENSMUSG00000031297
	ENSMUSG00000066107	ENSMUSG00000066820
	ENSMUSG00000055895	ENSMUSG00000050079
	ENSMUSG00000048206	ENSMUSG00000026686
	ENSMUSG00000096265	ENSMUSG00000047562
	ENSMUSG00000094817	ENSMUSG00000041737
	ENSMUSG00000032065	ENSMUSG00000016018
	ENSMUSG00000048385	ENSMUSG00000047407
	ENSMUSG00000039639	ENSMUSG00000001946
	ENSMUSG00000090071	ENSMUSG00000056999
	ENSMUSG00000000125	ENSMUSG00000022684
	ENSMUSG00000044705	ENSMUSG00000057572
	ENSMUSG00000025467	ENSMUSG00000020246
	ENSMUSG00000089953	ENSMUSG00000028701
	ENSMUSG00000115067	ENSMUSG00000032589
	ENSMUSG00000056008	XLOC_011232
	ENSMUSG00000051769	ENSMUSG00000003039
	ENSMUSG00000055960	ENSMUSG00000048967
	ENSMUSG00000091652	ENSMUSG00000003352
	XLOC_007564	ENSMUSG00000054728
	ENSMUSG00000110086	ENSMUSG00000113475
	ENSMUSG00000027793	ENSMUSG00000113949
	ENSMUSG00000078698	ENSMUSG00000027782
	ENSMUSG00000078256	ENSMUSG00000024773
	ENSMUSG00000025013	XLOC_015851
	ENSMUSG00000062456	ENSMUSG00000028669
	ENSMUSG00000092094	ENSMUSG00000025730
	ENSMUSG00000070979	ENSMUSG00000033392
	ENSMUSG00000096901	ENSMUSG00000020895
	ENSMUSG00000009070	ENSMUSG00000042289
	ENSMUSG00000091983	ENSMUSG00000028885
	ENSMUSG00000044220	ENSMUSG00000094472
	ENSMUSG00000099550	ENSMUSG00000024248
	ENSMUSG00000066100	ENSMUSG00000035413
	ENSMUSG00000070877	ENSMUSG00000074489
	ENSMUSG00000040065	XLOC_022457
	ENSMUSG00000061911	ENSMUSG00000035640
	ENSMUSG00000093639	ENSMUSG00000000532
	ENSMUSG00000038192	ENSMUSG00000031255
	ENSMUSG00000048031	ENSMUSG00000039830
	ENSMUSG00000044293	ENSMUSG00000024989
	ENSMUSG00000021081	ENSMUSG00000083649
	ENSMUSG00000074997	ENSMUSG00000027555
	ENSMUSG00000006488	ENSMUSG00000022272
	ENSMUSG00000034039	ENSMUSG00000050961
	ENSMUSG00000042268	ENSMUSG00000041459
	ENSMUSG00000074139	ENSMUSG00000073409
	ENSMUSG00000044526	ENSMUSG00000004096
	ENSMUSG00000037973	ENSMUSG00000060376
	ENSMUSG00000020020	ENSMUSG00000042210
	ENSMUSG00000009214	ENSMUSG00000047686
	ENSMUSG00000064039	ENSMUSG00000043445
	ENSMUSG00000029736	ENSMUSG00000074715
	ENSMUSG00000072930	ENSMUSG00000067336
	ENSMUSG00000057163	ENSMUSG00000032446
	ENSMUSG00000036647	ENSMUSG00000059639
	ENSMUSG00000057240	ENSMUSG00000011158
	ENSMUSG00000096218	ENSMUSG00000021248
	ENSMUSG00000022342	ENSMUSG00000026203
	ENSMUSG00000101026	XLOC_007983
	ENSMUSG00000078598	ENSMUSG00000078783
	ENSMUSG00000036958	ENSMUSG00000009356
	ENSMUSG00000020405	ENSMUSG00000038515
	ENSMUSG00000091685	ENSMUSG00000020052
	ENSMUSG00000039079	ENSMUSG00000019814
	ENSMUSG00000028386	ENSMUSG00000075543
	ENSMUSG00000042888	ENSMUSG00000048279
	ENSMUSG00000057592	ENSMUSG00000021417
	ENSMUSG00000074449	ENSMUSG00000059562
	ENSMUSG00000056509	ENSMUSG00000020331
	ENSMUSG00000091494	ENSMUSG00000034163
	XLOC_001054	ENSMUSG00000020130
	ENSMUSG00000007944	ENSMUSG00000057751
	ENSMUSG00000044400	ENSMUSG00000028578
	ENSMUSG00000031927	ENSMUSG00000041112
	ENSMUSG00000060974	ENSMUSG00000053012
	ENSMUSG00000066368	ENSMUSG00000018537
	ENSMUSG00000021613	ENSMUSG00000025024
	ENSMUSG00000060332	ENSMUSG00000003559
	ENSMUSG00000067231	ENSMUSG00000073889
	ENSMUSG00000030866	ENSMUSG00000044860
	ENSMUSG00000024903	ENSMUSG00000103677
	ENSMUSG00000058400	ENSMUSG00000071451
	ENSMUSG00000069708	ENSMUSG00000029821
	ENSMUSG00000036921	ENSMUSG00000043850
	ENSMUSG00000068302	ENSMUSG00000028848
	ENSMUSG00000050296	ENSMUSG00000038608
	ENSMUSG00000036744	ENSMUSG00000051495
	ENSMUSG00000069823	ENSMUSG00000103585
	ENSMUSG00000111456	ENSMUSG00000028488
	ENSMUSG00000072145	ENSMUSG00000041272
	ENSMUSG00000059455	ENSMUSG00000044847
	ENSMUSG00000110103	ENSMUSG00000050087
	ENSMUSG00000044664	ENSMUSG00000111497
	ENSMUSG00000074872	ENSMUSG00000037257
	ENSMUSG00000044681	ENSMUSG00000041733
	ENSMUSG00000094443	ENSMUSG00000078495
	ENSMUSG00000095912	ENSMUSG00000063730
	XLOC_002149	ENSMUSG00000030094
	ENSMUSG00000113267	ENSMUSG00000031714
	ENSMUSG00000032303	ENSMUSG00000079173
	XLOC_019414	ENSMUSG00000028597
	ENSMUSG00000049160	ENSMUSG00000022403
	ENSMUSG00000053909	XLOC_013555
	ENSMUSG00000037477	XLOC_007700
	ENSMUSG00000100186	ENSMUSG00000020620
	ENSMUSG00000090843	ENSMUSG00000030513
	ENSMUSG00000095514	ENSMUSG00000031168
	ENSMUSG00000048173	ENSMUSG00000078616
	XLOC_010865	ENSMUSG00000050088
	ENSMUSG00000099115	ENSMUSG00000028089
	ENSMUSG00000045314	ENSMUSG00000116594
		ENSMUSG00000112931
		ENSMUSG00000015748
		ENSMUSG00000069670
		ENSMUSG00000074923
		ENSMUSG00000048277
		ENSMUSG00000032353
		XLOC_024344
		ENSMUSG00000029311
		ENSMUSG00000037578
		ENSMUSG00000002679
		ENSMUSG00000015127
		ENSMUSG00000034024
		ENSMUSG00000078932
		ENSMUSG00000006235
		ENSMUSG00000020123
		ENSMUSG00000033210
		ENSMUSG00000095595
		ENSMUSG00000041949
		ENSMUSG00000073400
		ENSMUSG00000044485
		ENSMUSG00000039105
		ENSMUSG00000043881
		ENSMUSG00000025616
		ENSMUSG00000078905
		ENSMUSG00000058975
		ENSMUSG00000066233
		ENSMUSG00000022359
		ENSMUSG00000038057
		ENSMUSG00000033985
		ENSMUSG00000078439
		ENSMUSG00000024259
		ENSMUSG00000068735
		ENSMUSG00000021223
		ENSMUSG00000018585
		ENSMUSG00000021356
		ENSMUSG00000058672
		ENSMUSG00000015837
		ENSMUSG00000010311
		ENSMUSG00000029544
		ENSMUSG00000066272
		ENSMUSG00000034265
		ENSMUSG00000094893
		ENSMUSG00000010601
		ENSMUSG00000025223
		ENSMUSG00000027185
		ENSMUSG00000020386
		ENSMUSG00000022366
		ENSMUSG00000037326
		XLOC_004185
		ENSMUSG00000112640
		ENSMUSG00000039660
		ENSMUSG00000047508
		ENSMUSG00000053846
		ENSMUSG00000026843
		ENSMUSG00000049939
		XLOC_019318
		ENSMUSG00000070570
		ENSMUSG00000046574
		ENSMUSG00000036197
		ENSMUSG00000027559
		ENSMUSG00000027776
		ENSMUSG00000029070
		ENSMUSG00000025158
		ENSMUSG00000033676
		XLOC_012550
		ENSMUSG00000095493
		ENSMUSG00000050424
		ENSMUSG00000021286
		ENSMUSG00000113061
		ENSMUSG00000045664
		ENSMUSG00000020651
		ENSMUSG00000089837
		ENSMUSG00000028013
		ENSMUSG00000070436
		ENSMUSG00000048378
		ENSMUSG00000036941
		ENSMUSG00000094682
		ENSMUSG00000032177
		XLOC_008934
		ENSMUSG00000056091
		ENSMUSG00000031636
		ENSMUSG00000052955
		ENSMUSG00000046711
		ENSMUSG00000030727
		ENSMUSG00000021669
		ENSMUSG00000076437
		ENSMUSG00000030470
		ENSMUSG00000079562
		ENSMUSG00000036957
		ENSMUSG00000051503
		XLOC_023706
		ENSMUSG00000022314
		ENSMUSG00000023915
		ENSMUSG00000020440
		ENSMUSG00000027109
		ENSMUSG00000008435
		ENSMUSG00000038745
		ENSMUSG00000033014
		ENSMUSG00000036027
		ENSMUSG00000036769
		XLOC_015372
		ENSMUSG00000053070
		ENSMUSG00000036362
		ENSMUSG00000022449
		ENSMUSG00000034957
		ENSMUSG00000027160
		ENSMUSG00000057400
		ENSMUSG00000044708
		XLOC_016484
		ENSMUSG00000058291
		ENSMUSG00000027176
		ENSMUSG00000032507
		ENSMUSG00000020921
		ENSMUSG00000041064
		ENSMUSG00000024219
		ENSMUSG00000072494
		ENSMUSG00000036138
		ENSMUSG00000031487
		ENSMUSG00000022099
		ENSMUSG00000020686
		ENSMUSG00000002147
		ENSMUSG00000044216
		ENSMUSG00000036887
		ENSMUSG00000026566
		ENSMUSG00000116933
		ENSMUSG00000024580
		ENSMUSG00000009670
		ENSMUSG00000011958
		ENSMUSG00000026413
		ENSMUSG00000052221
		ENSMUSG00000025557
		ENSMUSG00000030790
		ENSMUSG00000021916
		ENSMUSG00000078429
		ENSMUSG00000028163
		ENSMUSG00000029254
		ENSMUSG00000015759
		ENSMUSG00000018672
		ENSMUSG00000028626
		ENSMUSG00000028683
		ENSMUSG00000026924
		ENSMUSG00000026360
		ENSMUSG00000027579
		ENSMUSG00000028010
		ENSMUSG00000052214
		ENSMUSG00000039763
		ENSMUSG00000032518
		XLOC_001916
		ENSMUSG00000038217
		ENSMUSG00000005892
		ENSMUSG00000063689
		ENSMUSG00000092074
		ENSMUSG00000024758
		ENSMUSG00000020744
		ENSMUSG00000028811
		ENSMUSG00000058715
		ENSMUSG00000025085
		ENSMUSG00000024107
		ENSMUSG00000031503
		ENSMUSG00000009108
		ENSMUSG00000023089
		ENSMUSG00000099583
		ENSMUSG00000056629
		ENSMUSG00000078867
		ENSMUSG00000032026
		ENSMUSG00000078622
		ENSMUSG00000040121
		ENSMUSG00000071470
		ENSMUSG00000025739
		ENSMUSG00000022389
		ENSMUSG00000050846
		ENSMUSG00000049751
		ENSMUSG00000049864
		ENSMUSG00000025776
		ENSMUSG00000057228
		ENSMUSG00000028851
		XLOC_011078
		XLOC_024958
		ENSMUSG00000010057
		ENSMUSG00000026018
		ENSMUSG00000022711
		ENSMUSG00000006586
		XLOC_003157
		ENSMUSG00000066595
		XLOC_007908
		ENSMUSG00000070283
		ENSMUSG00000027386
		ENSMUSG00000020076
		ENSMUSG00000051727
		ENSMUSG00000011832
		ENSMUSG00000003872
		ENSMUSG00000002885
		ENSMUSG00000031256
		ENSMUSG00000040794
		ENSMUSG00000054169
		ENSMUSG00000026873
		ENSMUSG00000006398
		ENSMUSG00000037519
		ENSMUSG00000035437
		XLOC_004593
		ENSMUSG00000048534
		ENSMUSG00000002032
		ENSMUSG00000022905
		ENSMUSG00000115020
		ENSMUSG00000022892
		ENSMUSG00000075040
		ENSMUSG00000039903
		ENSMUSG00000061080
		ENSMUSG00000027186
		ENSMUSG00000048109
		ENSMUSG00000028643
		ENSMUSG00000096658
		ENSMUSG00000020427
		ENSMUSG00000023267
		ENSMUSG00000020461
		ENSMUSG00000041769
		ENSMUSG00000025511
		ENSMUSG00000021408
		ENSMUSG00000026726
		ENSMUSG00000027999
		ENSMUSG00000047222
		ENSMUSG00000029778
		ENSMUSG00000052798
		XLOC_024498
		ENSMUSG00000041669
		ENSMUSG00000024853
		ENSMUSG00000050786
		ENSMUSG00000006411
		ENSMUSG00000005732
		ENSMUSG00000044814
		ENSMUSG00000046191
		ENSMUSG00000022855
		ENSMUSG00000026469
		ENSMUSG00000022452
		ENSMUSG00000026784
		ENSMUSG00000038732
		ENSMUSG00000030523
		XLOC_002148
		ENSMUSG00000027637
		ENSMUSG00000040441
		ENSMUSG00000030166
		XLOC_002150
		ENSMUSG00000042594
		ENSMUSG00000000976
		ENSMUSG00000038546
		ENSMUSG00000060002
		ENSMUSG00000033831
		ENSMUSG00000033124
		ENSMUSG00000003269
		ENSMUSG00000067591
		ENSMUSG00000038702
		ENSMUSG00000079681
		ENSMUSG00000025935
		ENSMUSG00000040732
		ENSMUSG00000010047
		ENSMUSG00000027366
		ENSMUSG00000010376
		ENSMUSG00000026429
		ENSMUSG00000106864
		ENSMUSG00000030357
		ENSMUSG00000000409
		ENSMUSG00000015994
		ENSMUSG00000057551
		ENSMUSG00000099689
		ENSMUSG00000047139
		ENSMUSG00000033501
		ENSMUSG00000020844
		ENSMUSG00000033208
		ENSMUSG00000025194
		ENSMUSG00000042447
		ENSMUSG00000021483
		ENSMUSG00000052131
		ENSMUSG00000062866
		ENSMUSG00000064080
		ENSMUSG00000021750
		ENSMUSG00000025856
		ENSMUSG00000002489
		ENSMUSG00000031875
		ENSMUSG00000101337
		ENSMUSG00000057375
		ENSMUSG00000002910
		ENSMUSG00000031309
		ENSMUSG00000039901
		ENSMUSG00000069911
		ENSMUSG00000030733
		ENSMUSG00000053093
		ENSMUSG00000046949
		ENSMUSG00000047878
		XLOC_007400
		ENSMUSG00000024053
		ENSMUSG00000052783
		ENSMUSG00000071230
		ENSMUSG00000014329
		ENSMUSG00000025916
		ENSMUSG00000027030
		ENSMUSG00000024870
		ENSMUSG00000030149
		ENSMUSG00000025212
		ENSMUSG00000039599
		ENSMUSG00000025579
		XLOC_003232
		XLOC_003582
		ENSMUSG00000098678
		ENSMUSG00000033594
		ENSMUSG00000036529
		ENSMUSG00000030678
		ENSMUSG00000026893
		ENSMUSG00000025892
		ENSMUSG00000034271
		ENSMUSG00000062170
		ENSMUSG00000021131
		ENSMUSG00000073413
		ENSMUSG00000044576
		ENSMUSG00000090061
		ENSMUSG00000039852
		ENSMUSG00000000538
		ENSMUSG00000074361
		ENSMUSG00000059408
		ENSMUSG00000020676
		ENSMUSG00000002944
		ENSMUSG00000040247
		ENSMUSG00000031320
		ENSMUSG00000021466
		ENSMUSG00000023473
		ENSMUSG00000022533
		XLOC_022668
		ENSMUSG00000046460
		ENSMUSG00000101678
		ENSMUSG00000021180
		ENSMUSG00000016541
		ENSMUSG00000032352
		ENSMUSG00000037705
		ENSMUSG00000027010
		ENSMUSG00000023017
		ENSMUSG00000050350
		ENSMUSG00000024601
		ENSMUSG00000020594
		ENSMUSG00000047613
		XLOC_004816
		ENSMUSG00000036880
		ENSMUSG00000050212
		ENSMUSG00000050890
		ENSMUSG00000039886
		ENSMUSG00000038630
		ENSMUSG00000039672
		ENSMUSG00000042396
		ENSMUSG00000006585
		ENSMUSG00000057193
		ENSMUSG00000044317
		ENSMUSG00000067872
		ENSMUSG00000011382
		ENSMUSG00000046245
		ENSMUSG00000029234
		ENSMUSG00000016529
		ENSMUSG00000053730
		ENSMUSG00000022485
		ENSMUSG00000003053
		ENSMUSG00000014313
		ENSMUSG00000062694
		ENSMUSG00000020910
		ENSMUSG00000020513
		ENSMUSG00000029123
		ENSMUSG00000020848
		XLOC_022299
		ENSMUSG00000054128
		ENSMUSG00000041712
		ENSMUSG00000011427
		ENSMUSG00000093985
		ENSMUSG00000024736
		ENSMUSG00000035873
		ENSMUSG00000026723
		ENSMUSG00000035131
		ENSMUSG00000078129
		ENSMUSG00000002249
		ENSMUSG00000078153
		ENSMUSG00000017692
		ENSMUSG00000068263
		ENSMUSG00000027881
		ENSMUSG00000031465
		ENSMUSG00000032940
		ENSMUSG00000043259
		ENSMUSG00000032249
		ENSMUSG00000000244
		ENSMUSG00000024026
		ENSMUSG00000025002
		ENSMUSG00000070327
		XLOC_008981
		ENSMUSG00000037331
		ENSMUSG00000037979
		ENSMUSG00000025491
		ENSMUSG00000025724
		ENSMUSG00000035121
		ENSMUSG00000031819
		ENSMUSG00000045216
		ENSMUSG00000003410
		ENSMUSG00000025791
		ENSMUSG00000007379
		ENSMUSG00000056216
		ENSMUSG00000032419
		XLOC_003882
		ENSMUSG00000069273
		ENSMUSG00000014686
		XLOC_003281
		ENSMUSG00000027208
		ENSMUSG00000035150
		ENSMUSG00000039376
		ENSMUSG00000027327
		ENSMUSG00000063488
		ENSMUSG00000069270
		XLOC_018735
		ENSMUSG00000090272
		XLOC_005708
		XLOC_024784
		ENSMUSG00000037531
		ENSMUSG00000024817
		ENSMUSG00000032719
		ENSMUSG00000021282
		ENSMUSG00000012848
		ENSMUSG00000027428
		ENSMUSG00000038784
		XLOC_013880
		ENSMUSG00000048402
		ENSMUSG00000043501
		ENSMUSG00000074649
		ENSMUSG00000056211
		ENSMUSG00000021241
		ENSMUSG00000024168
		ENSMUSG00000056608
		ENSMUSG00000028676
		ENSMUSG00000033792
		ENSMUSG00000032312
		ENSMUSG00000019876
		ENSMUSG00000092243
		ENSMUSG00000053303
		XLOC_013786
		ENSMUSG00000049858
		ENSMUSG00000027562
		ENSMUSG00000040297
		ENSMUSG00000035189
		ENSMUSG00000026927
		ENSMUSG00000022827
		ENSMUSG00000025199
		ENSMUSG00000038319
		ENSMUSG00000017300
		ENSMUSG00000039509
		ENSMUSG00000021285
		ENSMUSG00000090639
		ENSMUSG00000070003
		ENSMUSG00000025478
		ENSMUSG00000011257
		ENSMUSG00000000776
		ENSMUSG00000022947
		ENSMUSG00000000791
		ENSMUSG00000022792
		ENSMUSG00000033187
		XLOC_017345
		ENSMUSG00000049493
		ENSMUSG00000045962
		ENSMUSG00000024097
		XLOC_019907
		ENSMUSG00000022814
		ENSMUSG00000026672
		ENSMUSG00000031343
		ENSMUSG00000033644
		ENSMUSG00000035378
		ENSMUSG00000004500
		ENSMUSG00000020733
		ENSMUSG00000089943
		ENSMUSG00000047641
		ENSMUSG00000018379
		ENSMUSG00000025505
		ENSMUSG00000051890
		ENSMUSG00000034290
		ENSMUSG00000020250
		ENSMUSG00000090707
		ENSMUSG00000035357
		ENSMUSG00000026494
		ENSMUSG00000036856
		ENSMUSG00000024925
		ENSMUSG00000053199
		ENSMUSG00000027456
		ENSMUSG00000032182
		ENSMUSG00000037795
		ENSMUSG00000032570
		ENSMUSG00000053181
		ENSMUSG00000041939
		ENSMUSG00000036863
		ENSMUSG00000078719
		ENSMUSG00000057315
		ENSMUSG00000040883
		ENSMUSG00000031827
		ENSMUSG00000034064
		ENSMUSG00000030047
		ENSMUSG00000028410
		ENSMUSG00000022303
		ENSMUSG00000007880
		ENSMUSG00000034997
		ENSMUSG00000025196
		ENSMUSG00000031483
		ENSMUSG00000025130
		ENSMUSG00000045534
		ENSMUSG00000028614
		ENSMUSG00000026147
		ENSMUSG00000020124
		ENSMUSG00000073434
		ENSMUSG00000042496
		ENSMUSG00000025163
		ENSMUSG00000021786
		ENSMUSG00000006673
		ENSMUSG00000028583
		ENSMUSG00000091055
		XLOC_022970
		ENSMUSG00000022382
		ENSMUSG00000003955
		ENSMUSG00000045752
		ENSMUSG00000035235
		ENSMUSG00000074178
		ENSMUSG00000044556
		ENSMUSG00000006699
		ENSMUSG00000006777
		ENSMUSG00000026527
		ENSMUSG00000033423
		XLOC_017953
		ENSMUSG00000020496
		ENSMUSG00000094918
		ENSMUSG00000090451
		ENSMUSG00000056938
		ENSMUSG00000021360
		ENSMUSG00000090486
		ENSMUSG00000026575
		ENSMUSG00000019861
		ENSMUSG00000031438
		ENSMUSG00000079197
		ENSMUSG00000014543
		ENSMUSG00000025899
		ENSMUSG00000079323
		ENSMUSG00000028383
		ENSMUSG00000017221
		ENSMUSG00000026548
		ENSMUSG00000006931
		ENSMUSG00000032582
		ENSMUSG00000026879
		ENSMUSG00000023495
		ENSMUSG00000022119
		ENSMUSG00000026150
		ENSMUSG00000029735
		ENSMUSG00000035673
		ENSMUSG00000032251
		ENSMUSG00000024516
		XLOC_015101
		ENSMUSG00000048096
		ENSMUSG00000000743
		ENSMUSG00000033220
		ENSMUSG00000072673
		ENSMUSG00000031024
		ENSMUSG00000019849
		ENSMUSG00000041540
		ENSMUSG00000020652
		XLOC_008938
		ENSMUSG00000074218
		ENSMUSG00000003161
		ENSMUSG00000026799
		ENSMUSG00000022053
		ENSMUSG00000027164
		ENSMUSG00000032393
		ENSMUSG00000053801
		ENSMUSG00000037660
		ENSMUSG00000023057
		ENSMUSG00000041771
		ENSMUSG00000001418
		ENSMUSG00000052752
		ENSMUSG00000040387
		ENSMUSG00000027018
		XLOC_011449
		ENSMUSG00000028071
		XLOC_020427
		ENSMUSG00000036334
		ENSMUSG00000040254
		ENSMUSG00000033793
		ENSMUSG00000039304
		ENSMUSG00000009013
		ENSMUSG00000078901
		ENSMUSG00000032091
		ENSMUSG00000041731
		ENSMUSG00000030091
		ENSMUSG00000031370
		ENSMUSG00000078881
		ENSMUSG00000052981
		ENSMUSG00000090417
		ENSMUSG00000020926
		ENSMUSG00000117148
		ENSMUSG00000102428
		ENSMUSG00000037791
		ENSMUSG00000022477
		ENSMUSG00000009555
		ENSMUSG00000027411
		ENSMUSG00000047013
		ENSMUSG00000049717
		ENSMUSG00000057113
		ENSMUSG00000036026
		ENSMUSG00000054792
		ENSMUSG00000026640
		ENSMUSG00000037410
		ENSMUSG00000002396
		ENSMUSG00000024008
		ENSMUSG00000000811
		ENSMUSG00000026574
		ENSMUSG00000063049
		ENSMUSG00000047757
		XLOC_006882
		ENSMUSG00000018736
		ENSMUSG00000071001
		ENSMUSG00000031450
		ENSMUSG00000072214
		ENSMUSG00000032530
		XLOC_005835
		ENSMUSG00000055067
		ENSMUSG00000045180
		ENSMUSG00000024360
		ENSMUSG00000073565
		ENSMUSG00000045969
		ENSMUSG00000035443
		ENSMUSG00000059890
		XLOC_018856
		ENSMUSG00000062169
		ENSMUSG00000022773
		ENSMUSG00000044617
		ENSMUSG00000042436
		ENSMUSG00000030822
		ENSMUSG00000042724
		ENSMUSG00000017314
		ENSMUSG00000038552
		ENSMUSG00000034429
		ENSMUSG00000024777
		ENSMUSG00000030376
		ENSMUSG00000021149
		ENSMUSG00000022219
		ENSMUSG00000050373
		ENSMUSG00000032562
		ENSMUSG00000054672
		XLOC_019141
		ENSMUSG00000052414
		ENSMUSG00000056501
		ENSMUSG00000031880
		ENSMUSG00000020743
		ENSMUSG00000004542
		ENSMUSG00000034730
		ENSMUSG00000036737
		ENSMUSG00000019945
		ENSMUSG00000061887
		ENSMUSG00000038204
		ENSMUSG00000037295
		ENSMUSG00000063535
		XLOC_001647
		ENSMUSG00000040852
		XLOC_022782
		ENSMUSG00000061882
		ENSMUSG00000030697
		ENSMUSG00000032318
		ENSMUSG00000027775
		ENSMUSG00000029017
		ENSMUSG00000079427
		ENSMUSG00000032855
		ENSMUSG00000013878
		ENSMUSG00000089996
		ENSMUSG00000031758
		ENSMUSG00000019998
		ENSMUSG00000008604
		ENSMUSG00000014767
		XLOC_022751
		XLOC_012884
		ENSMUSG00000064280
		ENSMUSG00000022010
		ENSMUSG00000041408
		ENSMUSG00000050908
		ENSMUSG00000019087
		ENSMUSG00000039646
		ENSMUSG00000074652
		ENSMUSG00000020857
		ENSMUSG00000075467
		ENSMUSG00000020869
		ENSMUSG00000029439
		ENSMUSG00000022247
		ENSMUSG00000066324
		ENSMUSG00000032783
		ENSMUSG00000027400
		ENSMUSG00000024579
		ENSMUSG00000039427
		ENSMUSG00000029405
		ENSMUSG00000030795
		ENSMUSG00000031153
		ENSMUSG00000010205
		ENSMUSG00000036752
		ENSMUSG00000049511
		ENSMUSG00000025142
		ENSMUSG00000023286
		ENSMUSG00000049728
		ENSMUSG00000091204
		ENSMUSG00000103442
		ENSMUSG00000058594
		ENSMUSG00000031931
		ENSMUSG00000020075
		XLOC_013860
		ENSMUSG00000040761
		ENSMUSG00000020773
		ENSMUSG00000040957
		ENSMUSG00000000168
		ENSMUSG00000026095
		ENSMUSG00000030378
		ENSMUSG00000051515
		ENSMUSG00000105096
		ENSMUSG00000063268
		ENSMUSG00000029309
		ENSMUSG00000051169
		ENSMUSG00000001403
		ENSMUSG00000018678
		ENSMUSG00000057156
		ENSMUSG00000005534
		ENSMUSG00000000202
		ENSMUSG00000021640
		ENSMUSG00000001143
		ENSMUSG00000063506
		ENSMUSG00000016028
		ENSMUSG00000030972
		ENSMUSG00000025586
		ENSMUSG00000029638
		ENSMUSG00000038569
		XLOC_025346
		ENSMUSG00000046610
		ENSMUSG00000026246
		ENSMUSG00000035561
		ENSMUSG00000034438
		ENSMUSG00000075420
		ENSMUSG00000010825
		ENSMUSG00000046961
		ENSMUSG00000040026
		ENSMUSG00000034055
		ENSMUSG00000020898
		ENSMUSG00000023919
		ENSMUSG00000024043
		ENSMUSG00000053914
		ENSMUSG00000005371
		XLOC_008032
		ENSMUSG00000046432
		ENSMUSG00000037580
		ENSMUSG00000069280
		ENSMUSG00000040430
		ENSMUSG00000002228
		ENSMUSG00000035441
		ENSMUSG00000044367
		ENSMUSG00000087260
		ENSMUSG00000028033
		ENSMUSG00000028840
		ENSMUSG00000036398
		ENSMUSG00000067616
		ENSMUSG00000024487
		ENSMUSG00000050035
		ENSMUSG00000033774
		ENSMUSG00000005951
		ENSMUSG00000045215
		ENSMUSG00000042042
		ENSMUSG00000087370
		ENSMUSG00000039130
		ENSMUSG00000054021
		XLOC_001579
		ENSMUSG00000029320
		ENSMUSG00000001497
		ENSMUSG00000040112
		ENSMUSG00000018189
		ENSMUSG00000040562
		ENSMUSG00000032262
		ENSMUSG00000028062
		XLOC_011916
		ENSMUSG00000080268
		ENSMUSG00000049411
		ENSMUSG00000037996
		ENSMUSG00000028709
		ENSMUSG00000003974
		ENSMUSG00000027173
		ENSMUSG00000041698
		XLOC_001604
		ENSMUSG00000041986
		ENSMUSG00000031328
		ENSMUSG00000031148
		ENSMUSG00000115170
		ENSMUSG00000028788
		ENSMUSG00000004371
		ENSMUSG00000079293
		ENSMUSG00000045466
		ENSMUSG00000031932
		ENSMUSG00000116564
		ENSMUSG00000035495
		ENSMUSG00000069516
		ENSMUSG00000025127
		ENSMUSG00000017707
		ENSMUSG00000034066
		ENSMUSG00000005575
		ENSMUSG00000022749
		ENSMUSG00000034932
		ENSMUSG00000056116
		ENSMUSG00000109179
		ENSMUSG00000043535
		ENSMUSG00000022105
		ENSMUSG00000095730
		ENSMUSG00000019478
		XLOC_001862
		ENSMUSG00000050796
		ENSMUSG00000030101
		ENSMUSG00000022437
		ENSMUSG00000026815
		ENSMUSG00000097129
		ENSMUSG00000038522
		ENSMUSG00000051043
		ENSMUSG00000027962
		ENSMUSG00000029368
		ENSMUSG00000023067
		ENSMUSG00000024353
		ENSMUSG00000022362
		ENSMUSG00000045302
		ENSMUSG00000035504
		ENSMUSG00000079657
		ENSMUSG00000029477
		ENSMUSG00000039068
		ENSMUSG00000038324
		ENSMUSG00000001281
		ENSMUSG00000021838
		ENSMUSG00000030557
		ENSMUSG00000029101
		ENSMUSG00000057229
		ENSMUSG00000059326
		ENSMUSG00000048310
		ENSMUSG00000032690
		ENSMUSG00000049291
		ENSMUSG00000045817
		ENSMUSG00000028443
		ENSMUSG00000048458
		ENSMUSG00000021259
		XLOC_014229
		ENSMUSG00000005823
		ENSMUSG00000038045
		ENSMUSG00000042846
		ENSMUSG00000036578
		ENSMUSG00000099974
		ENSMUSG00000069020
		ENSMUSG00000020585
		ENSMUSG00000053964
		ENSMUSG00000045538
		ENSMUSG00000022504
		ENSMUSG00000075588
		ENSMUSG00000028128
		ENSMUSG00000048307
		ENSMUSG00000031138
		ENSMUSG00000056692
		ENSMUSG00000067764
		ENSMUSG00000031917
		ENSMUSG00000030341
		ENSMUSG00000032360
		ENSMUSG00000025402
		ENSMUSG00000033499
		ENSMUSG00000020684
		ENSMUSG00000025613
		ENSMUSG00000034189
		ENSMUSG00000028737
		ENSMUSG00000003518
		ENSMUSG00000044098
		ENSMUSG00000051497
		ENSMUSG00000074344
		ENSMUSG00000058093
		ENSMUSG00000096850
		ENSMUSG00000050875
		ENSMUSG00000055214
		ENSMUSG00000057134
		ENSMUSG00000061186
		ENSMUSG00000037171
		ENSMUSG00000041420
		ENSMUSG00000091682
		ENSMUSG00000037703
		ENSMUSG00000027603
		ENSMUSG00000079597
		ENSMUSG00000090215
		ENSMUSG00000020849
		ENSMUSG00000089739
		ENSMUSG00000070469
		ENSMUSG00000037933
		ENSMUSG00000067370
		ENSMUSG00000030004
		ENSMUSG00000038637
		ENSMUSG00000039391
		ENSMUSG00000011658
		ENSMUSG00000031375
		ENSMUSG00000005682
		ENSMUSG00000020267
		ENSMUSG00000029298
		ENSMUSG00000050425
		ENSMUSG00000021203
		ENSMUSG00000027363
		ENSMUSG00000004865
		ENSMUSG00000030208
		ENSMUSG00000028995
		ENSMUSG00000052353
		XLOC_010136
		ENSMUSG00000020640
		ENSMUSG00000027560
		ENSMUSG00000037747
		XLOC_021684
		XLOC_004999
		XLOC_008795
		XLOC_011364
		ENSMUSG00000025963
		ENSMUSG00000024268
		ENSMUSG00000025962
		ENSMUSG00000026088
		ENSMUSG00000048450
		ENSMUSG00000020929
		ENSMUSG00000058153
		ENSMUSG00000040331
		ENSMUSG00000058230
		ENSMUSG00000039246
		ENSMUSG00000029560
		ENSMUSG00000026317
		ENSMUSG00000053931
		XLOC_013197
		ENSMUSG00000033953
		ENSMUSG00000027365
		ENSMUSG00000072596
		ENSMUSG00000030707
		ENSMUSG00000028551
		ENSMUSG00000043029
		ENSMUSG00000001089
		ENSMUSG00000004565
		ENSMUSG00000029299
		ENSMUSG00000025104
		ENSMUSG00000030325
		ENSMUSG00000022951
		ENSMUSG00000028382
		ENSMUSG00000039720
		XLOC_011764
		ENSMUSG00000026960
		ENSMUSG00000050428
		ENSMUSG00000037944
		ENSMUSG00000024050
		ENSMUSG00000041895
		ENSMUSG00000109771
		ENSMUSG00000057176
		ENSMUSG00000040097
		ENSMUSG00000022679
		ENSMUSG00000028015
		ENSMUSG00000078902
		ENSMUSG00000025961
		ENSMUSG00000044496
		ENSMUSG00000101605
		ENSMUSG00000036916
		ENSMUSG00000050973
		ENSMUSG00000020766
		ENSMUSG00000030339
		ENSMUSG00000030670
		ENSMUSG00000029384
		ENSMUSG00000011305
		XLOC_015092
		ENSMUSG00000040771
		ENSMUSG00000035431
		ENSMUSG00000036270
		ENSMUSG00000092367
		ENSMUSG00000021492
		ENSMUSG00000022052
		ENSMUSG00000059183
		ENSMUSG00000005442
		ENSMUSG00000003123
		ENSMUSG00000030897
		ENSMUSG00000028040
		ENSMUSG00000042363
		ENSMUSG00000070709
		ENSMUSG00000060988
		ENSMUSG00000001285
		XLOC_006893
		XLOC_013710
		ENSMUSG00000041057
		ENSMUSG00000034333
		ENSMUSG00000022761
		ENSMUSG00000035944
		ENSMUSG00000072963
		ENSMUSG00000022897
		ENSMUSG00000021639
		ENSMUSG00000046338
		ENSMUSG00000030148
		ENSMUSG00000069729
		ENSMUSG00000029153
		XLOC_018590
		ENSMUSG00000062272
		ENSMUSG00000024669
		ENSMUSG00000020526
		ENSMUSG00000024132
		ENSMUSG00000027463
		ENSMUSG00000029359
		ENSMUSG00000020458
		ENSMUSG00000032718
		ENSMUSG00000034154
		ENSMUSG00000027326
		ENSMUSG00000019088
		ENSMUSG00000095648
		ENSMUSG00000020847
		ENSMUSG00000031950
		ENSMUSG00000067916
		ENSMUSG00000014303
		ENSMUSG00000022536
		ENSMUSG00000071192
		ENSMUSG00000068328
		XLOC_008274
		ENSMUSG00000073494
		ENSMUSG00000000094
		ENSMUSG00000020085
		ENSMUSG00000074925
		ENSMUSG00000016200
		ENSMUSG00000063281
		XLOC_006571
		ENSMUSG00000026674
		ENSMUSG00000053297
		ENSMUSG00000030774
		ENSMUSG00000046108
		ENSMUSG00000026864
		ENSMUSG00000021693
		ENSMUSG00000006345
		ENSMUSG00000002658
		ENSMUSG00000047977
		ENSMUSG00000047492
		XLOC_015777
		ENSMUSG00000024668
		XLOC_009924
		ENSMUSG00000033701
		ENSMUSG00000019831
		ENSMUSG00000057074
		ENSMUSG00000026581
		ENSMUSG00000007989
		ENSMUSG00000015950
		ENSMUSG00000058454
		ENSMUSG00000094081
		ENSMUSG00000043987
		XLOC_023944
		ENSMUSG00000022808
		ENSMUSG00000034278
		ENSMUSG00000038457
		ENSMUSG00000024124
		ENSMUSG00000052726
		ENSMUSG00000098488
		ENSMUSG00000037157
		ENSMUSG00000022261
		ENSMUSG00000038276
		ENSMUSG00000055602
		ENSMUSG00000034206
		ENSMUSG00000024065
		ENSMUSG00000019982
		ENSMUSG00000007888
		ENSMUSG00000080115
		ENSMUSG00000091931
		ENSMUSG00000028427
		ENSMUSG00000029146
		ENSMUSG00000041710
		ENSMUSG00000022793
		ENSMUSG00000033909
		ENSMUSG00000049908
		XLOC_000838
		ENSMUSG00000026707
		ENSMUSG00000034480
		ENSMUSG00000032435
		ENSMUSG00000023249
		ENSMUSG00000033633
		ENSMUSG00000017639
		ENSMUSG00000001349
		ENSMUSG00000018821
		ENSMUSG00000041684
		ENSMUSG00000060314
		ENSMUSG00000034765
		ENSMUSG00000048572
		ENSMUSG00000026278
		ENSMUSG00000020673
		ENSMUSG00000032279
		XLOC_019326
		ENSMUSG00000015668
		ENSMUSG00000024831
		ENSMUSG00000034377
		XLOC_010845
		ENSMUSG00000069049
		ENSMUSG00000021590
		ENSMUSG00000097386
		ENSMUSG00000031162
		ENSMUSG00000031621
		ENSMUSG00000062939
[truncated: 16,861 more rows]
