# Supplementary material for: Clcn3 deficiency ameliorates high-fat diet-induced obesity and improves metabolism in mice
Source: Front Nutr. 2024 May 9;11:1387806. doi: 10.3389/fnut.2024.1387806 (PMC11111939; doi:10.3389/fnut.2024.1387806)
Supplement: Supplementary file 2 [file Table_2.XLSX]

## Sheet: Sheet1
KEGG_A_class	KEGG_B_class	Pathway	ClCn3+/+-vs-ClCn3-/- (1277)	All (7083)	Pvalue	Qvalue	Pathway ID	Genes	KOs
Metabolism	Energy metabolism	Oxidative phosphorylation	78	135	1.90018e-25	4.06638e-23	ko00190	ENSMUSG00000074218;ENSMUSG00000031059;ENSMUSG00000000563;ENSMUSG00000031449;ENSMUSG00000023089;ENSMUSG00000009863;ENSMUSG00000020163;ENSMUSG00000036751;ENSMUSG00000037916;ENSMUSG00000022450;ENSMUSG00000021764;ENSMUSG00000006273;ENSMUSG00000026260;ENSMUSG00000020022;ENSMUSG00000030785;ENSMUSG00000059534;ENSMUSG00000020566;ENSMUSG00000022354;ENSMUSG00000024038;ENSMUSG00000000088;ENSMUSG00000000171;…	K02270+K11351+K02127+K01543+K03949+K00235+K00420+K02267+K03942+K03950+K03937+K02147+K03954+K11352+K02266+K00419+K02148+K03965+K03944+K02264+K00237+K03945+K02129+K02154+K02133+K03939+K02265+K00411+K02130+K02260+K03947+K00413+K02140+K03960+K11353+K02154+K02135+K00418+K02266+K03934+K00415+K02145+K03943+K03963+K03935+K00236+K03948+K03967+K02273+K02132+K02134+K02267+K01507+K02272+K02154+K02263+K03936+…
Organismal Systems	Immune system	Complement and coagulation cascades	42	76	2.45336e-13	2.6251e-11	ko04610	ENSMUSG00000073418;ENSMUSG00000079105;ENSMUSG00000071177;ENSMUSG00000033831;ENSMUSG00000058952;ENSMUSG00000055172;ENSMUSG00000066366;ENSMUSG00000026365;ENSMUSG00000041347;ENSMUSG00000031138;ENSMUSG00000024863;ENSMUSG00000037411;ENSMUSG00000036896;ENSMUSG00000015083;ENSMUSG00000035031;ENSMUSG00000026401;ENSMUSG00000036905;ENSMUSG00000031538;ENSMUSG00000031444;ENSMUSG00000072849;ENSMUSG00000022912;…	K03989+K03996+K03984+K03904+K01333+K01330+K03984+K04004+K03915+K01321+K03991+K03982+K03988+K03999+K03997+K04006+K03987+K01343+K01314+K03984+K03908+K01315+K01300+K01344+K01335+K03911+K03985+K04001+K03903+K04009+K03994+K03984+K01313+K03898+K01320+K01334+K04010+K03905+K03995+K01328+K03914+K03984
Environmental Information Processing	Signaling molecules and interaction	ECM-receptor interaction	44	87	4.01338e-12	2.86288e-10	ko04512	ENSMUSG00000048126;ENSMUSG00000020241;ENSMUSG00000030054;ENSMUSG00000040152;ENSMUSG00000001119;ENSMUSG00000027087;ENSMUSG00000020330;ENSMUSG00000026042;ENSMUSG00000026971;ENSMUSG00000029661;ENSMUSG00000001281;ENSMUSG00000001506;ENSMUSG00000031502;ENSMUSG00000029304;ENSMUSG00000005087;ENSMUSG00000024421;ENSMUSG00000043719;ENSMUSG00000022483;ENSMUSG00000038486;ENSMUSG00000031503;ENSMUSG00000028197;…	K06238+K06238+K06263+K16857+K06238+K06487+K06267+K06236+K06589+K06236+K06590+K06236+K06237+K06250+K06256+K06240+K06238+K06236+K06258+K06237+K06236+K06237+K05637+K05717+K06255+K06824+K06236+K06588+K06236+K06585+K06236+K06236+K06237+K06260+K06587+K06257+K06584+K06252+K06252+K05635+K06483+K06236+K06247+K06484
Metabolism	Carbohydrate metabolism	Citrate cycle (TCA cycle)	23	33	9.40552e-11	5.03195e-09	ko00020	ENSMUSG00000009863;ENSMUSG00000021748;ENSMUSG00000024892;ENSMUSG00000052738;ENSMUSG00000000171;ENSMUSG00000022477;ENSMUSG00000010914;ENSMUSG00000020664;ENSMUSG00000032279;ENSMUSG00000026526;ENSMUSG00000000168;ENSMUSG00000058076;ENSMUSG00000005683;ENSMUSG00000004789;ENSMUSG00000061838;ENSMUSG00000020917;ENSMUSG00000021577;ENSMUSG00000022110;ENSMUSG00000002010;ENSMUSG00000019179;ENSMUSG00000031299;…	K00235+K00162+K01958+K01899+K00237+K01681+K13997+K00382+K00030+K01679+K00627+K00236+K01647+K00658+K01900+K01648+K00234+K01900+K00030+K00026+K00161+K00030+K00164
Metabolism	Global and Overview	Carbon metabolism	50	115	1.64125e-10	7.02457e-09	ko01200	ENSMUSG00000025742;ENSMUSG00000022853;ENSMUSG00000028961;ENSMUSG00000009863;ENSMUSG00000021957;ENSMUSG00000021748;ENSMUSG00000024892;ENSMUSG00000052738;ENSMUSG00000030621;ENSMUSG00000000171;ENSMUSG00000041798;ENSMUSG00000022477;ENSMUSG00000027605;ENSMUSG00000059040;ENSMUSG00000062908;ENSMUSG00000020277;ENSMUSG00000032418;ENSMUSG00000041237;ENSMUSG00000020664;ENSMUSG00000032279;ENSMUSG00000026526;…	K00948+K07514+K00033+K00235+K00615+K00162+K01958+K01899+K00029+K00237+K12407+K01681+K01895+K01689+K00249+K00850+K00029+K12406+K00382+K00030+K01679+K00627+K01623+K00626+K00844+K00844+K01895+K00236+K01647+K00658+K03841+K01807+K00616+K01948+K01900+K00844+K00234+K01900+K07515+K00036+K00626+K05605+K00030+K01689+K01834+K00026+K00161+K00030+K07511+K00164
Cellular Processes	Cellular commiunity	Focal adhesion	71	209	1.53944e-08	5.49066e-07	ko04510	ENSMUSG00000048126;ENSMUSG00000020241;ENSMUSG00000039936;ENSMUSG00000040152;ENSMUSG00000029231;ENSMUSG00000070348;ENSMUSG00000001119;ENSMUSG00000027646;ENSMUSG00000052681;ENSMUSG00000052889;ENSMUSG00000020573;ENSMUSG00000028864;ENSMUSG00000030672;ENSMUSG00000024620;ENSMUSG00000027087;ENSMUSG00000020312;ENSMUSG00000034116;ENSMUSG00000026042;ENSMUSG00000026971;ENSMUSG00000030774;ENSMUSG00000029661;…	K06238+K06238+K00922+K16857+K04363+K04503+K06238+K05704+K07836+K02677+K00922+K05460+K12758+K05089+K06487+K17447+K05730+K06236+K06589+K04409+K06236+K16859+K07860+K05699+K06590+K05740+K06236+K00907+K06237+K06250+K06240+K06238+K04361+K05733+K06236+K06237+K00907+K06236+K05699+K06271+K06237+K05637+K12329+K06275+K05717+K06236+K06588+K06236+K17448+K02649+K06585+K06236+K12755+K06236+K00889+K06237+K05692+…
Organismal Systems	Circulatory system	Cardiac muscle contraction	36	81	3.04026e-08	9.29452e-07	ko04260	ENSMUSG00000074218;ENSMUSG00000020163;ENSMUSG00000036751;ENSMUSG00000057914;ENSMUSG00000027940;ENSMUSG00000030785;ENSMUSG00000059534;ENSMUSG00000000088;ENSMUSG00000059741;ENSMUSG00000031799;ENSMUSG00000033161;ENSMUSG00000061518;ENSMUSG00000038462;ENSMUSG00000007107;ENSMUSG00000022551;ENSMUSG00000031142;ENSMUSG00000028464;ENSMUSG00000044894;ENSMUSG00000041697;ENSMUSG00000030884;ENSMUSG00000035885;…	K02270+K00420+K02267+K04863+K09290+K02266+K00419+K02264+K12749+K10375+K01539+K02265+K00411+K01539+K00413+K04853+K10374+K00418+K02266+K00415+K02273+K04851+K02267+K02272+K02263+K02271+K00414+K00417+K02273+K17751+K02268+K02270+K04850+K00416+K10351+K04870
Organismal Systems	Digestive system	Protein digestion and absorption	37	89	1.64097e-07	4.3896e-06	ko04974	ENSMUSG00000048126;ENSMUSG00000020241;ENSMUSG00000001435;ENSMUSG00000054342;ENSMUSG00000022371;ENSMUSG00000025557;ENSMUSG00000071553;ENSMUSG00000028339;ENSMUSG00000001119;ENSMUSG00000061119;ENSMUSG00000057163;ENSMUSG00000026042;ENSMUSG00000033161;ENSMUSG00000029661;ENSMUSG00000001506;ENSMUSG00000007107;ENSMUSG00000031502;ENSMUSG00000043719;ENSMUSG00000022483;ENSMUSG00000031503;ENSMUSG00000028197;…	K06238+K06238+K06823+K04945+K08133+K14206+K01298+K08135+K06238+K01285+K01312+K06236+K01539+K06236+K06236+K01539+K06237+K06238+K06236+K06237+K06236+K06237+K01300+K05849+K07603+K13781+K01345+K06236+K04897+K06236+K06236+K06236+K06237+K05334+K13867+K06236+K04926
Metabolism	Carbohydrate metabolism	Propanoate metabolism	17	27	2.75911e-07	6.56056e-06	ko00640	ENSMUSG00000022853;ENSMUSG00000020532;ENSMUSG00000052738;ENSMUSG00000019883;ENSMUSG00000027605;ENSMUSG00000062908;ENSMUSG00000074064;ENSMUSG00000023832;ENSMUSG00000027452;ENSMUSG00000042010;ENSMUSG00000061838;ENSMUSG00000022110;ENSMUSG00000025745;ENSMUSG00000057880;ENSMUSG00000032047;ENSMUSG00000041426;ENSMUSG00000025465	K07514+K11262+K01899+K18426+K01895+K00249+K01578+K00626+K01895+K01946+K01900+K01900+K07515+K13524+K00626+K05605+K07511
Metabolism	Global and Overview	Fatty acid metabolism	25	51	4.01684e-07	8.59603e-06	ko01212	ENSMUSG00000022853;ENSMUSG00000020532;ENSMUSG00000027984;ENSMUSG00000078937;ENSMUSG00000062908;ENSMUSG00000018574;ENSMUSG00000027195;ENSMUSG00000036880;ENSMUSG00000028910;ENSMUSG00000041220;ENSMUSG00000010663;ENSMUSG00000028607;ENSMUSG00000023832;ENSMUSG00000025153;ENSMUSG00000024665;ENSMUSG00000025202;ENSMUSG00000030861;ENSMUSG00000024900;ENSMUSG00000025745;ENSMUSG00000026003;ENSMUSG00000032047;…	K07514+K11262+K00022+K19523+K00249+K09479+K10251+K07508+K07512+K10203+K10224+K08766+K00626+K00665+K10226+K00507+K09478+K08765+K07515+K00255+K00626+K10703+K07509+K15013+K07511
Cellular Processes	Cell motility	Regulation of actin cytoskeleton	67	218	2.56519e-06	4.99045e-05	ko04810	ENSMUSG00000039936;ENSMUSG00000031165;ENSMUSG00000022488;ENSMUSG00000000290;ENSMUSG00000029231;ENSMUSG00000041347;ENSMUSG00000031133;ENSMUSG00000030447;ENSMUSG00000027646;ENSMUSG00000031137;ENSMUSG00000037946;ENSMUSG00000030536;ENSMUSG00000052397;ENSMUSG00000020573;ENSMUSG00000030786;ENSMUSG00000030672;ENSMUSG00000024620;ENSMUSG00000027087;ENSMUSG00000021676;ENSMUSG00000034116;ENSMUSG00000026971;…	K00922+K05747+K05750+K06464+K04363+K03915+K05729+K05749+K05704+K04358+K05722+K16848+K08007+K00922+K06461+K12758+K05089+K06487+K05767+K05730+K06589+K04409+K07860+K05757+K05699+K06590+K05740+K00907+K04361+K05733+K05753+K05758+K04358+K05093+K00907+K05699+K05745+K12329+K00920+K05767+K05717+K04358+K05769+K06462+K04358+K06594+K06588+K04132+K02649+K06585+K04346+K12755+K01313+K00889+K05749+K05692+K04358+…
Organismal Systems	Immune system	Platelet activation	45	132	6.11865e-06	0.000109116	ko04611	ENSMUSG00000030054;ENSMUSG00000034330;ENSMUSG00000039936;ENSMUSG00000033831;ENSMUSG00000056220;ENSMUSG00000029925;ENSMUSG00000027646;ENSMUSG00000052681;ENSMUSG00000020573;ENSMUSG00000024965;ENSMUSG00000031659;ENSMUSG00000005580;ENSMUSG00000026042;ENSMUSG00000029661;ENSMUSG00000001506;ENSMUSG00000042644;ENSMUSG00000022836;ENSMUSG00000022483;ENSMUSG00000042228;ENSMUSG00000020431;ENSMUSG00000044951;…	K06263+K05859+K00922+K03904+K16342+K01832+K05704+K07836+K00922+K17084+K08047+K08049+K06236+K06236+K06236+K04960+K00907+K06236+K05854+K08041+K00907+K06236+K06271+K07361+K04630+K05855+K17704+K05858+K03903+K06236+K07983+K06236+K02649+K04236+K06236+K06236+K05692+K03905+K06260+K07370+K16342+K03914+K05692+K06236+K12318
Metabolism	Metabolism of other amino acids	beta-Alanine metabolism	16	32	3.71644e-05	0.000604448	ko00410	ENSMUSG00000022853;ENSMUSG00000062908;ENSMUSG00000056162;ENSMUSG00000015134;ENSMUSG00000074064;ENSMUSG00000075296;ENSMUSG00000024885;ENSMUSG00000025745;ENSMUSG00000057880;ENSMUSG00000019102;ENSMUSG00000071708;ENSMUSG00000041426;ENSMUSG00000033308;ENSMUSG00000024644;ENSMUSG00000025465;ENSMUSG00000022304	K07514+K00249+K05604+K00129+K01578+K00129+K00129+K07515+K13524+K00129+K00802+K05605+K00207+K08660+K07511+K01464
Metabolism	Lipid metabolism	Fatty acid elongation	14	26	3.95433e-05	0.000604448	ko00062	ENSMUSG00000027984;ENSMUSG00000052392;ENSMUSG00000021226;ENSMUSG00000027195;ENSMUSG00000036880;ENSMUSG00000028910;ENSMUSG00000041220;ENSMUSG00000072949;ENSMUSG00000021228;ENSMUSG00000038754;ENSMUSG00000025745;ENSMUSG00000028497;ENSMUSG00000059447;ENSMUSG00000025465	K00022+K01068+K01068+K10251+K07508+K07512+K10203+K01068+K01068+K10248+K07515+K10703+K07509+K07511
Environmental Information Processing	Signal transduction	Calcium signaling pathway	54	182	7.02609e-05	0.000975292	ko04020	ENSMUSG00000034330;ENSMUSG00000038128;ENSMUSG00000002771;ENSMUSG00000050541;ENSMUSG00000018500;ENSMUSG00000029231;ENSMUSG00000041347;ENSMUSG00000052889;ENSMUSG00000029470;ENSMUSG00000035283;ENSMUSG00000057897;ENSMUSG00000034792;ENSMUSG00000024620;ENSMUSG00000038583;ENSMUSG00000031659;ENSMUSG00000024798;ENSMUSG00000029468;ENSMUSG00000005580;ENSMUSG00000059456;ENSMUSG00000019943;ENSMUSG00000024617;…	K05859+K05869+K05212+K04136+K04267+K04363+K03915+K02677+K05218+K04141+K04515+K04637+K05089+K05852+K08047+K04163+K05220+K08049+K05871+K05850+K04515+K04960+K05857+K00907+K12042+K04853+K04849+K04161+K04361+K08041+K04961+K00907+K04852+K04157+K04279+K04851+K05849+K04260+K13240+K05853+K00911+K05858+K04718+K04344+K05219+K05221+K13755+K05853+K04850+K05850+K03914+K04223+K04963+K09565
Metabolism	Carbohydrate metabolism	Pyruvate metabolism	18	40	7.2919e-05	0.000975292	ko00620	ENSMUSG00000020532;ENSMUSG00000021748;ENSMUSG00000024892;ENSMUSG00000030621;ENSMUSG00000027605;ENSMUSG00000010914;ENSMUSG00000032418;ENSMUSG00000041237;ENSMUSG00000020664;ENSMUSG00000026526;ENSMUSG00000000168;ENSMUSG00000031958;ENSMUSG00000023832;ENSMUSG00000027452;ENSMUSG00000042010;ENSMUSG00000032047;ENSMUSG00000019179;ENSMUSG00000031299	K11262+K00162+K01958+K00029+K01895+K13997+K00029+K12406+K00382+K01679+K00627+K00102+K00626+K01895+K01946+K00626+K00026+K00161
Cellular Processes	Transport and catabolism	Phagosome	50	166	8.4841e-05	0.001068	ko04145	ENSMUSG00000055172;ENSMUSG00000000290;ENSMUSG00000006273;ENSMUSG00000040152;ENSMUSG00000015340;ENSMUSG00000037649;ENSMUSG00000059089;ENSMUSG00000021477;ENSMUSG00000026712;ENSMUSG00000020566;ENSMUSG00000030786;ENSMUSG00000024863;ENSMUSG00000079293;ENSMUSG00000038600;ENSMUSG00000027087;ENSMUSG00000059498;ENSMUSG00000036103;ENSMUSG00000021789;ENSMUSG00000072235;ENSMUSG00000006519;ENSMUSG00000058672;…	K01330+K06464+K02147+K16857+K08008+K06752+K06463+K01365+K06560+K02148+K06461+K03991+K10074+K02154+K06487+K16824+K10062+K10067+K07374+K08009+K07375+K07375+K02154+K07898+K02145+K13882+K06560+K08011+K06752+K13240+K02154+K01368+K06751+K06588+K10159+K06498+K13883+K08012+K08010+K05692+K06752+K06752+K07375+K02146+K05692+K06558+K07374+K08763+K06752+K06484
Organismal Systems	Immune system	Intestinal immune network for IgA production	18	41	0.000108313	0.00128773	ko04672	ENSMUSG00000037649;ENSMUSG00000010142;ENSMUSG00000026417;ENSMUSG00000001281;ENSMUSG00000026012;ENSMUSG00000045382;ENSMUSG00000020310;ENSMUSG00000089669;ENSMUSG00000044052;ENSMUSG00000079547;ENSMUSG00000025746;ENSMUSG00000036594;ENSMUSG00000022901;ENSMUSG00000037548;ENSMUSG00000075122;ENSMUSG00000027009;ENSMUSG00000002603;ENSMUSG00000073421	K06752+K05150+K13073+K06590+K06470+K04189+K06779+K05475+K04185+K06752+K05405+K06752+K05413+K06752+K05412+K06483+K13375+K06752
Organismal Systems	Development	Osteoclast differentiation	40	126	0.000122694	0.00138192	ko04380	ENSMUSG00000034330;ENSMUSG00000058818;ENSMUSG00000038128;ENSMUSG00000039936;ENSMUSG00000052837;ENSMUSG00000015340;ENSMUSG00000059089;ENSMUSG00000028111;ENSMUSG00000037902;ENSMUSG00000020573;ENSMUSG00000054594;ENSMUSG00000059498;ENSMUSG00000030579;ENSMUSG00000024621;ENSMUSG00000030427;ENSMUSG00000029217;ENSMUSG00000006519;ENSMUSG00000095028;ENSMUSG00000002111;ENSMUSG00000027544;ENSMUSG00000026321;…	K05859+K06512+K05869+K00922+K09028+K08008+K06463+K01371+K06551+K00922+K14377+K16824+K07992+K05090+K06512+K07364+K08009+K06551+K09438+K17332+K05147+K09029+K03156+K04469+K09455+K07361+K08011+K05855+K14378+K04379+K06498+K02649+K04383+K08012+K08010+K07370+K06551+K06551+K07371+K13375
Environmental Information Processing	Signaling molecules and interaction	Cell adhesion molecules (CAMs)	46	154	0.000199714	0.00213694	ko04514	ENSMUSG00000063887;ENSMUSG00000047085;ENSMUSG00000031391;ENSMUSG00000000303;ENSMUSG00000000290;ENSMUSG00000021614;ENSMUSG00000037649;ENSMUSG00000026442;ENSMUSG00000030786;ENSMUSG00000035914;ENSMUSG00000026395;ENSMUSG00000027087;ENSMUSG00000070473;ENSMUSG00000026011;ENSMUSG00000001281;ENSMUSG00000020598;ENSMUSG00000026012;ENSMUSG00000025743;ENSMUSG00000050520;ENSMUSG00000051076;ENSMUSG00000020310;…	K07378+K16360+K06550+K05689+K06464+K06793+K06752+K06757+K06461+K06746+K06478+K06487+K06087+K06538+K06590+K06756+K06470+K16337+K06087+K06747+K06779+K06087+K06547+K06467+K06752+K06548+K06087+K06797+K06544+K06751+K06781+K06771+K06585+K06087+K06752+K05413+K07379+K06257+K06752+K06584+K06491+K05412+K06483+K06759+K06816+K06752
Organismal Systems	Endocrine system	PPAR signaling pathway	28	82	0.000329556	0.00335834	ko03320	ENSMUSG00000022853;ENSMUSG00000027359;ENSMUSG00000063929;ENSMUSG00000031808;ENSMUSG00000028773;ENSMUSG00000032083;ENSMUSG00000078937;ENSMUSG00000028240;ENSMUSG00000062908;ENSMUSG00000032418;ENSMUSG00000025059;ENSMUSG00000054422;ENSMUSG00000028607;ENSMUSG00000024665;ENSMUSG00000005681;ENSMUSG00000017754;ENSMUSG00000032079;ENSMUSG00000024600;ENSMUSG00000030382;ENSMUSG00000032081;ENSMUSG00000025202;…	K07514+K08746+K07425+K08745+K08752+K08757+K19523+K00489+K00249+K00029+K00864+K08750+K08766+K10226+K08758+K08761+K09025+K08749+K08748+K08759+K00507+K08765+K08526+K08756+K00255+K15013+K08763+K08769
Metabolism	Lipid metabolism	Steroid hormone biosynthesis	29	87	0.00041243	0.00401182	ko00140	ENSMUSG00000032315;ENSMUSG00000054827;ENSMUSG00000000326;ENSMUSG00000027869;ENSMUSG00000094806;ENSMUSG00000075551;ENSMUSG00000025479;ENSMUSG00000028240;ENSMUSG00000003053;ENSMUSG00000029272;ENSMUSG00000027195;ENSMUSG00000027871;ENSMUSG00000073422;ENSMUSG00000056035;ENSMUSG00000025004;ENSMUSG00000016194;ENSMUSG00000038656;ENSMUSG00000090124;ENSMUSG00000029630;ENSMUSG00000070704;ENSMUSG00000030483;…	K07408+K07413+K00545+K00070+K07414+K07424+K07415+K00489+K07413+K01016+K10251+K00070+K13370+K07424+K07413+K15680+K07424+K00699+K07424+K00699+K07412+K07410+K07414+K07413+K07409+K07413+K07414+K07412+K07433
Organismal Systems	Immune system	Leukocyte transendothelial migration	37	123	0.000702159	0.00634802	ko04670	ENSMUSG00000034330;ENSMUSG00000039936;ENSMUSG00000000290;ENSMUSG00000015340;ENSMUSG00000052681;ENSMUSG00000052397;ENSMUSG00000052889;ENSMUSG00000020573;ENSMUSG00000030786;ENSMUSG00000030672;ENSMUSG00000070473;ENSMUSG00000059456;ENSMUSG00000034116;ENSMUSG00000033220;ENSMUSG00000006457;ENSMUSG00000006519;ENSMUSG00000029204;ENSMUSG00000045382;ENSMUSG00000050520;ENSMUSG00000015143;ENSMUSG00000026430;…	K05859+K00922+K06464+K08008+K07836+K08007+K02677+K00922+K06461+K12758+K06087+K05871+K05730+K07860+K05699+K08009+K07873+K04189+K06087+K05699+K08015+K06087+K08011+K04630+K01398+K06087+K05690+K02649+K12755+K08012+K08010+K06087+K05692+K05730+K10351+K06483+K05692
Metabolism	Amino acid metabolism	Valine, leucine and isoleucine degradation	20	54	0.000711928	0.00634802	ko00280	ENSMUSG00000030268;ENSMUSG00000022853;ENSMUSG00000027984;ENSMUSG00000029776;ENSMUSG00000062908;ENSMUSG00000029482;ENSMUSG00000020664;ENSMUSG00000036880;ENSMUSG00000023832;ENSMUSG00000060376;ENSMUSG00000030861;ENSMUSG00000038242;ENSMUSG00000025745;ENSMUSG00000057880;ENSMUSG00000032047;ENSMUSG00000059447;ENSMUSG00000041426;ENSMUSG00000030826;ENSMUSG00000015016;ENSMUSG00000025465	K00826+K07514+K00022+K00020+K00249+K01907+K00382+K07508+K00626+K00166+K09478+K00157+K07515+K13524+K00626+K07509+K05605+K00826+K18660+K07511
