# Supplementary material for: Clcn3 deficiency ameliorates high-fat diet-induced obesity and improves metabolism in mice
Source: Front Nutr. 2024 May 9;11:1387806. doi: 10.3389/fnut.2024.1387806 (PMC11111939; doi:10.3389/fnut.2024.1387806)
Supplement: Supplementary file 3 [file Table_3.XLSX]

## Sheet: Sheet1
Genebody
gene_id	correlation coefficient	P Value	significance
ENSMUSG00000000078	-1.37735	2.13344e-09	down
ENSMUSG00000000088	1.47292	7.4516e-07	up
ENSMUSG00000000125	-5.03682	0.000632897	down
ENSMUSG00000000149	-1.02639	0.000601302	down
ENSMUSG00000000159	-3.4612	0.0265556	down
ENSMUSG00000000168	1.39822	2.71588e-05	up
ENSMUSG00000000171	1.29495	1.08266e-05	up
ENSMUSG00000000202	-1.67872	0.00272292	down
ENSMUSG00000000248	-2.04292	0.000699815	down
ENSMUSG00000000278	-1.25197	0.000378854	down
ENSMUSG00000000290	-4.02161	2.17253e-10	down
ENSMUSG00000000296	1.93381	0.00129389	up
ENSMUSG00000000303	-4.39439	0.00150483	down
ENSMUSG00000000305	1.84279	0.0227893	up
ENSMUSG00000000308	-2.12229	0.0248452	down
ENSMUSG00000000318	-1.65988	0.000107176	down
ENSMUSG00000000320	1.50524	7.57059e-05	up
ENSMUSG00000000326	1.02078	0.000401679	up
ENSMUSG00000000365	-1.58555	0.00205239	down
ENSMUSG00000000384	1.05247	9.65459e-06	up
ENSMUSG00000000385	-6.89268	0.000298039	down
ENSMUSG00000000392	-1.44669	4.02802e-05	down
ENSMUSG00000000399	1.12819	0.000209439	up
ENSMUSG00000000532	-1.03675	8.88825e-05	down
ENSMUSG00000000544	-5.72066	0.00355736	down
ENSMUSG00000000555	-1.05822	0.00252003	down
ENSMUSG00000000563	1.02708	6.4472e-05	up
ENSMUSG00000000628	1.65669	1.82244e-05	up
ENSMUSG00000000682	-1.95369	6.89727e-06	down
ENSMUSG00000000690	1.16016	0.00120399	up
ENSMUSG00000000693	-1.79906	8.78435e-05	down
ENSMUSG00000000753	-1.83513	3.19185e-09	down
ENSMUSG00000000838	-1.44953	0.00163361	down
ENSMUSG00000000861	-1.42937	0.0200467	down
ENSMUSG00000000881	-1.47333	0.00133938	down
ENSMUSG00000000957	-1.23728	0.00120511	down
ENSMUSG00000000958	-1.86972	2.91724e-05	down
ENSMUSG00000000982	-4.24361	1.60692e-06	down
ENSMUSG00000001020	-2.52611	3.74277e-08	down
ENSMUSG00000001025	-1.20809	2.65767e-05	down
ENSMUSG00000001119	-2.05192	6.89257e-12	down
ENSMUSG00000001128	-1.19982	2.06687e-05	down
ENSMUSG00000001131	-2.72328	4.57421e-07	down
ENSMUSG00000001228	-2.46772	1.65145e-07	down
ENSMUSG00000001270	-2.02444	0.000365991	down
ENSMUSG00000001281	-1.28582	0.000190673	down
ENSMUSG00000001333	1.3766	0.038404	up
ENSMUSG00000001349	3.38568	0.00106179	up
ENSMUSG00000001403	-1.61939	1.24103e-05	down
ENSMUSG00000001420	2.89039	3.09639e-06	up
ENSMUSG00000001435	-1.64676	3.51155e-11	down
ENSMUSG00000001436	1.24215	6.04771e-06	up
ENSMUSG00000001473	-1.07229	0.000517327	down
ENSMUSG00000001506	-2.63742	7.88215e-09	down
ENSMUSG00000001508	1.34243	0.0474754	up
ENSMUSG00000001517	-2.10603	1.92428e-06	down
ENSMUSG00000001555	-1.10034	0.000244515	down
ENSMUSG00000001666	1.50506	2.19357e-06	up
ENSMUSG00000001670	1.7248	0.00488796	up
ENSMUSG00000001672	-1.87916	0.0482818	down
ENSMUSG00000001750	-2.60987	3.87535e-06	down
ENSMUSG00000001751	-1.04788	2.29856e-05	down
ENSMUSG00000001755	1.38557	5.02712e-06	up
ENSMUSG00000001763	-1.78502	0.000873073	down
ENSMUSG00000001773	-1.77916	0.00399117	down
ENSMUSG00000001819	3.67131	0.0457381	up
ENSMUSG00000001986	-1.00876	0.0241733	down
ENSMUSG00000002010	1.40798	0.000111915	up
ENSMUSG00000002012	1.89011	0.00478349	up
ENSMUSG00000002032	1.17882	0.00742153	up
ENSMUSG00000002055	-2.5167	5.77688e-06	down
ENSMUSG00000002076	-1.91483	0.00371143	down
ENSMUSG00000002111	-2.98019	7.36565e-08	down
ENSMUSG00000002204	-1.58444	0.000515619	down
ENSMUSG00000002257	-1.05779	0.00203784	down
ENSMUSG00000002265	-1.12494	0.000266253	down
ENSMUSG00000002266	-2.3207	2.85401e-06	down
ENSMUSG00000002274	-1.35299	1.4207e-05	down
ENSMUSG00000002297	-1.49618	0.00010463	down
ENSMUSG00000002341	-1.0202	0.0470873	down
ENSMUSG00000002379	1.01463	0.00017098	up
ENSMUSG00000002384	4.93994	7.21909e-05	up
ENSMUSG00000002489	-1.07119	0.000385539	down
ENSMUSG00000002550	1.63248	3.27309e-07	up
ENSMUSG00000002588	2.09742	0.000776427	up
ENSMUSG00000002602	-1.10238	0.000388589	down
ENSMUSG00000002603	-1.80574	2.10914e-06	down
ENSMUSG00000002633	-8.08745	0.00141473	down
ENSMUSG00000002660	1.1385	2.28422e-05	up
ENSMUSG00000002668	-1.29714	0.00286276	down
ENSMUSG00000002699	-2.00196	2.73094e-06	down
ENSMUSG00000002763	1.00228	0.00016597	up
ENSMUSG00000002769	2.14725	5.50714e-06	up
ENSMUSG00000002771	-1.07714	0.0118203	down
ENSMUSG00000002781	1.27472	0.000189197	up
ENSMUSG00000002835	-1.85109	2.62842e-06	down
ENSMUSG00000002847	-1.41834	3.00664e-05	down
ENSMUSG00000002870	-1.64114	5.8449e-06	down
ENSMUSG00000002885	-1.04155	4.0381e-05	down
ENSMUSG00000002949	1.09964	6.8346e-06	up
ENSMUSG00000003032	-1.12704	0.00022636	down
ENSMUSG00000003051	-4.09301	0.0140944	down
ENSMUSG00000003053	2.65278	0.0198187	up
ENSMUSG00000003072	1.04034	0.000227029	up
ENSMUSG00000003206	-1.80822	0.000171019	down
ENSMUSG00000003273	1.21402	0.000124849	up
ENSMUSG00000003279	1.59851	0.019041	up
ENSMUSG00000003283	-2.85208	1.21804e-06	down
ENSMUSG00000003316	-1.37929	1.65234e-06	down
ENSMUSG00000003354	2.70564	0.000144195	up
ENSMUSG00000003363	-2.64134	1.11726e-07	down
ENSMUSG00000003469	1.82991	0.0033651	up
ENSMUSG00000003526	1.6331	7.07493e-08	up
ENSMUSG00000003528	1.45256	3.32594e-05	up
ENSMUSG00000003531	1.27026	9.74781e-06	up
ENSMUSG00000003541	2.06949	1.22382e-05	up
ENSMUSG00000003545	-2.53356	4.10806e-10	down
ENSMUSG00000003665	-4.04067	1.22111e-07	down
ENSMUSG00000003746	-1.24659	2.92812e-07	down
ENSMUSG00000003779	-2.35027	5.00991e-07	down
ENSMUSG00000003812	-1.26765	0.000767185	down
ENSMUSG00000003865	1.10603	0.000878645	up
ENSMUSG00000003872	1.37121	0.00634273	up
ENSMUSG00000003882	-4.73113	1.11919e-10	down
ENSMUSG00000003949	1.03306	0.0274428	up
ENSMUSG00000004069	1.20461	3.35568e-05	up
ENSMUSG00000004098	-1.4782	1.59107e-06	down
ENSMUSG00000004099	-1.28416	1.76777e-05	down
ENSMUSG00000004110	-4.34069	1.07362e-08	down
ENSMUSG00000004113	-4.78321	1.24689e-09	down
ENSMUSG00000004187	1.25307	7.62201e-05	up
ENSMUSG00000004207	-1.60982	6.06914e-05	down
ENSMUSG00000004266	-2.486	8.89315e-07	down
ENSMUSG00000004347	-1.56421	0.0417042	down
ENSMUSG00000004415	-2.75271	0.000966207	down
ENSMUSG00000004473	-1.08368	0.0228262	down
ENSMUSG00000004530	-1.3697	0.000136603	down
ENSMUSG00000004552	-1.3182	0.00933481	down
ENSMUSG00000004610	1.11456	0.000389258	up
ENSMUSG00000004633	-1.54169	0.000395242	down
ENSMUSG00000004677	-1.34035	3.76406e-05	down
ENSMUSG00000004698	-1.58998	0.000117705	down
ENSMUSG00000004707	-3.57561	5.6903e-08	down
ENSMUSG00000004730	-4.11564	1.63234e-09	down
ENSMUSG00000004748	2.14818	8.36563e-09	up
ENSMUSG00000004789	1.3599	7.08818e-05	up
ENSMUSG00000004791	-1.52254	0.000159979	down
ENSMUSG00000004842	3.45842	0.00370252	up
ENSMUSG00000004885	-2.40502	0.0302258	down
ENSMUSG00000004933	-3.08871	3.4136e-07	down
ENSMUSG00000005043	-1.11959	8.57195e-06	down
ENSMUSG00000005045	-1.76675	0.00061794	down
ENSMUSG00000005054	-1.28921	0.000199296	down
ENSMUSG00000005057	1.14488	0.00045989	up
ENSMUSG00000005087	-3.31519	2.18161e-08	down
ENSMUSG00000005089	1.55627	0.0111219	up
ENSMUSG00000005103	-1.11466	0.00034335	down
ENSMUSG00000005142	-2.43364	3.14677e-08	down
ENSMUSG00000005233	-1.95758	4.09381e-05	down
ENSMUSG00000005268	1.24662	0.0013851	up
ENSMUSG00000005299	1.1623	0.000309083	up
ENSMUSG00000005354	1.01124	0.000138786	up
ENSMUSG00000005373	2.68846	1.07719e-09	up
ENSMUSG00000005397	-1.42462	9.88656e-10	down
ENSMUSG00000005410	-2.31299	1.6321e-09	down
ENSMUSG00000005413	-1.90668	3.0545e-07	down
ENSMUSG00000005465	-1.62904	8.17672e-05	down
ENSMUSG00000005470	-1.20526	0.00868763	down
ENSMUSG00000005510	1.18685	7.65339e-05	up
ENSMUSG00000005547	3.24145	0.0105653	up
ENSMUSG00000005580	-1.18414	4.01901e-05	down
ENSMUSG00000005611	2.04171	0.00011852	up
ENSMUSG00000005667	-1.26175	0.000980359	down
ENSMUSG00000005677	2.07547	0.00591303	up
ENSMUSG00000005681	2.28964	0.00660838	up
ENSMUSG00000005683	1.22035	0.000183902	up
ENSMUSG00000005716	-6.54667	1.64903e-05	down
ENSMUSG00000005864	-4.29052	0.0033634	down
ENSMUSG00000005950	1.54674	0.000207657	up
ENSMUSG00000006218	4.2275	2.89716e-07	up
ENSMUSG00000006219	-2.18082	2.89713e-05	down
ENSMUSG00000006273	-1.49484	5.89073e-05	down
ENSMUSG00000006304	-1.20816	8.31476e-05	down
ENSMUSG00000006313	-4.78985	0.000215912	down
ENSMUSG00000006315	1.06754	1.43488e-06	up
ENSMUSG00000006360	-1.14058	0.000188341	down
ENSMUSG00000006378	1.46402	7.7662e-06	up
ENSMUSG00000006398	-2.49892	1.942e-06	down
ENSMUSG00000006403	-1.64984	2.00355e-06	down
ENSMUSG00000006411	-1.66103	0.00136849	down
ENSMUSG00000006457	-1.13226	0.0358965	down
ENSMUSG00000006494	1.45787	1.47171e-07	up
ENSMUSG00000006517	1.2074	4.92755e-05	up
ENSMUSG00000006519	-2.74874	2.18309e-07	down
ENSMUSG00000006538	1.92855	0.00902638	up
ENSMUSG00000006542	-1.94219	0.000973996	down
ENSMUSG00000006575	1.57753	0.00016966	up
ENSMUSG00000006585	-1.98023	4.42388e-05	down
ENSMUSG00000006642	1.31417	0.047417	up
ENSMUSG00000006717	1.12642	5.34117e-06	up
ENSMUSG00000006720	1.11063	0.0461455	up
ENSMUSG00000006731	-2.91537	1.74712e-07	down
ENSMUSG00000006764	-6.4486	7.18419e-09	down
ENSMUSG00000006784	2.56593	7.84769e-06	up
ENSMUSG00000006930	1.00577	0.0193185	up
ENSMUSG00000007041	-1.56001	5.96266e-05	down
ENSMUSG00000007080	-1.32704	0.000125588	down
ENSMUSG00000007107	-2.12824	0.0011801	down
ENSMUSG00000007122	-1.63477	0.00574693	down
ENSMUSG00000007480	1.7173	0.0453583	up
ENSMUSG00000007653	2.04843	0.0246096	up
ENSMUSG00000007682	1.4762	0.0430388	up
ENSMUSG00000007817	-1.21214	2.27108e-05	down
ENSMUSG00000007877	-2.90013	0.013705	down
ENSMUSG00000007888	-1.93227	1.1699e-05	down
ENSMUSG00000007891	-1.14049	0.00282322	down
ENSMUSG00000007944	-3.74779	0.0242547	down
ENSMUSG00000008035	1.62135	1.58764e-09	up
ENSMUSG00000008153	2.0484	1.53579e-06	up
ENSMUSG00000008193	-1.87457	0.000774928	down
ENSMUSG00000008496	-1.00265	0.03385	down
ENSMUSG00000008601	-5.57576	0.00171665	down
ENSMUSG00000008999	-1.47761	0.0382536	down
ENSMUSG00000009092	-1.16883	0.0121522	down
ENSMUSG00000009093	1.93478	0.00548826	up
ENSMUSG00000009115	3.50254	2.74152e-05	up
ENSMUSG00000009281	-1.13586	0.00027506	down
ENSMUSG00000009378	-2.23374	2.6402e-07	down
ENSMUSG00000009394	1.08888	0.0155725	up
ENSMUSG00000009418	-1.76677	1.14278e-08	down
ENSMUSG00000009545	-2.0533	9.10021e-09	down
ENSMUSG00000009633	1.75683	1.40111e-07	up
ENSMUSG00000009654	-3.47886	4.45522e-05	down
ENSMUSG00000009687	-1.47718	0.000131803	down
ENSMUSG00000009772	-2.3942	3.81414e-08	down
ENSMUSG00000009863	1.33864	5.66438e-05	up
ENSMUSG00000009941	-2.41444	0.000112532	down
ENSMUSG00000010142	-1.38819	0.00406829	down
ENSMUSG00000010307	-1.11764	2.91595e-05	down
ENSMUSG00000010311	2.05834	0.00157323	up
ENSMUSG00000010342	-1.0511	0.0350032	down
ENSMUSG00000010461	-4.14557	1.4934e-08	down
ENSMUSG00000010538	1.12019	0.00477461	up
ENSMUSG00000010663	1.11095	9.54099e-07	up
ENSMUSG00000010830	-1.25954	0.000665603	down
ENSMUSG00000010914	1.40002	3.19318e-06	up
ENSMUSG00000011008	-2.98441	1.23121e-06	down
ENSMUSG00000011256	-1.39104	2.48315e-05	down
ENSMUSG00000011305	1.49292	3.73733e-05	up
ENSMUSG00000011486	2.98591	0.021674	up
ENSMUSG00000011752	1.0973	8.56574e-05	up
ENSMUSG00000011884	-1.94812	1.30867e-09	down
ENSMUSG00000012187	1.55799	0.00125642	up
ENSMUSG00000012350	-2.84893	0.000855226	down
ENSMUSG00000012443	-3.10784	1.61275e-08	down
ENSMUSG00000012705	1.16093	0.0181178	up
ENSMUSG00000013338	-4.91627	0.0200753	down
ENSMUSG00000013483	-1.98014	0.00173528	down
ENSMUSG00000013593	1.40588	1.9269e-05	up
ENSMUSG00000013611	-6.81157	0.000607417	down
ENSMUSG00000013698	-1.09629	1.05869e-05	down
ENSMUSG00000013707	-2.31718	8.52181e-07	down
ENSMUSG00000013766	-2.53951	0.0247605	down
ENSMUSG00000013936	-4.10342	0.0127013	down
ENSMUSG00000014158	-1.01946	0.000409783	down
ENSMUSG00000014164	-1.31613	0.000712212	down
ENSMUSG00000014198	-1.61754	0.00782732	down
ENSMUSG00000014313	1.59772	9.88256e-08	up
ENSMUSG00000014329	-1.32626	7.18468e-07	down
ENSMUSG00000014361	-1.08694	2.09943e-05	down
ENSMUSG00000014542	3.91114	0.00136485	up
ENSMUSG00000014543	-2.15447	0.00157996	down
ENSMUSG00000014602	-2.52737	0.000512141	down
ENSMUSG00000014686	-3.05982	0.0155326	down
ENSMUSG00000015016	1.38053	7.25773e-05	up
ENSMUSG00000015027	-1.79697	1.0415e-07	down
ENSMUSG00000015083	1.0608	0.00510243	up
ENSMUSG00000015090	1.58772	0.0352748	up
ENSMUSG00000015112	-3.79049	4.24926e-07	down
ENSMUSG00000015134	-1.43515	0.00483449	down
ENSMUSG00000015143	-1.51168	0.00125046	down
ENSMUSG00000015222	-1.07606	0.0141356	down
ENSMUSG00000015312	-1.26541	0.0032351	down
ENSMUSG00000015314	-1.17053	0.0153814	down
ENSMUSG00000015337	1.18104	5.47073e-05	up
ENSMUSG00000015340	-3.04411	7.96435e-09	down
ENSMUSG00000015354	-2.21714	1.07251e-11	down
ENSMUSG00000015355	-2.2609	2.44675e-06	down
ENSMUSG00000015396	-2.85949	8.74992e-13	down
ENSMUSG00000015484	5.84232	1.24987e-05	up
ENSMUSG00000015652	2.4134	0.00119501	up
ENSMUSG00000015665	-4.05126	0.0278305	down
ENSMUSG00000015745	-1.36258	0.000908195	down
ENSMUSG00000015766	-1.56318	2.04575e-07	down
ENSMUSG00000015843	1.04842	0.00512423	up
ENSMUSG00000015880	-2.94623	8.48874e-09	down
ENSMUSG00000015947	-1.4753	0.00322569	down
ENSMUSG00000015950	-2.64201	1.16059e-09	down
ENSMUSG00000015968	-1.93308	8.67402e-05	down
ENSMUSG00000016024	-2.80086	1.85195e-14	down
ENSMUSG00000016194	1.835	4.73564e-05	up
ENSMUSG00000016200	1.61893	0.0100584	up
ENSMUSG00000016239	-1.52455	0.00577503	down
ENSMUSG00000016252	1.07393	3.15965e-05	up
ENSMUSG00000016283	-2.15216	0.0268789	down
ENSMUSG00000016427	1.39399	3.52628e-07	up
ENSMUSG00000016918	-1.0468	5.62111e-05	down
ENSMUSG00000017146	-3.48275	1.83075e-08	down
ENSMUSG00000017167	1.42059	0.000101376	up
ENSMUSG00000017300	-3.2024	0.00363535	down
ENSMUSG00000017386	1.28796	2.83231e-06	up
ENSMUSG00000017400	-3.4938	3.98366e-08	down
ENSMUSG00000017417	-3.61543	3.24701e-06	down
ENSMUSG00000017446	-1.55568	3.49414e-07	down
ENSMUSG00000017466	-1.4098	4.55748e-05	down
ENSMUSG00000017493	-1.29603	1.11277e-06	down
ENSMUSG00000017499	-1.60133	0.00223721	down
ENSMUSG00000017607	-1.04197	0.00802643	down
ENSMUSG00000017631	-1.12447	0.00124305	down
ENSMUSG00000017697	-1.54642	0.000195073	down
ENSMUSG00000017713	1.04521	0.000430088	up
ENSMUSG00000017716	-3.03119	6.14925e-07	down
ENSMUSG00000017723	-3.7246	0.0014573	down
ENSMUSG00000017754	-1.77874	1.39672e-05	down
ENSMUSG00000017760	-1.68717	5.9031e-05	down
ENSMUSG00000017778	1.2766	2.52542e-06	up
ENSMUSG00000017817	2.15225	0.00111697	up
ENSMUSG00000017861	-1.75447	0.00102928	down
ENSMUSG00000017868	4.29255	6.54901e-06	up
ENSMUSG00000017897	-2.2102	3.16231e-07	down
ENSMUSG00000017929	-2.1878	6.27155e-07	down
ENSMUSG00000017978	2.59715	3.22524e-07	up
ENSMUSG00000018001	-1.05089	2.39045e-06	down
ENSMUSG00000018008	-2.5555	1.22631e-06	down
ENSMUSG00000018339	1.19246	0.000109865	up
ENSMUSG00000018341	-3.57738	1.47271e-05	down
ENSMUSG00000018387	1.10452	0.00799238	up
ENSMUSG00000018398	-1.10856	3.76709e-05	down
ENSMUSG00000018411	1.39532	0.00443552	up
ENSMUSG00000018500	-1.20814	0.00375709	down
ENSMUSG00000018507	-2.03449	1.85854e-07	down
ENSMUSG00000018509	1.00731	0.0028067	up
ENSMUSG00000018554	1.12501	0.0141405	up
ENSMUSG00000018566	1.40856	0.00270327	up
ENSMUSG00000018574	2.01621	1.11175e-05	up
ENSMUSG00000018593	-1.32238	8.74484e-07	down
ENSMUSG00000018599	1.05605	0.000137252	up
ENSMUSG00000018654	-1.48758	0.000111704	down
ENSMUSG00000018677	1.11624	1.10469e-05	up
ENSMUSG00000018698	2.63434	0.0125102	up
ENSMUSG00000018740	1.38456	0.000522415	up
ENSMUSG00000018752	-1.14476	0.00118886	down
ENSMUSG00000018774	-4.28131	1.96287e-10	down
ENSMUSG00000018822	-5.92661	4.12917e-14	down
ENSMUSG00000018830	2.15949	0.00134655	up
ENSMUSG00000018849	-1.32631	0.00565325	down
ENSMUSG00000018868	1.65575	0.00928796	up
ENSMUSG00000018893	3.70187	0.00171969	up
ENSMUSG00000018927	-2.47573	2.32399e-10	down
ENSMUSG00000018930	-3.24655	0.000235354	down
ENSMUSG00000019027	-1.21485	0.0443792	down
ENSMUSG00000019082	1.18144	4.67635e-06	up
ENSMUSG00000019088	-1.87821	2.02107e-06	down
ENSMUSG00000019102	-1.9814	0.0235669	down
ENSMUSG00000019122	-3.02873	3.1547e-10	down
ENSMUSG00000019179	1.10694	0.000381349	up
ENSMUSG00000019214	-1.58369	0.000121217	down
ENSMUSG00000019235	1.53937	1.87587e-05	up
ENSMUSG00000019302	-1.4503	1.45713e-05	down
ENSMUSG00000019312	1.78944	5.06132e-05	up
ENSMUSG00000019368	2.07062	0.00334485	up
ENSMUSG00000019539	-1.02407	0.000981742	down
ENSMUSG00000019558	-2.52953	1.06641e-05	down
ENSMUSG00000019689	1.71405	8.52738e-07	up
ENSMUSG00000019763	1.12387	1.97839e-05	up
ENSMUSG00000019767	-1.38333	0.0018457	down
ENSMUSG00000019775	2.78812	0.0165966	up
ENSMUSG00000019779	-1.34904	0.00371122	down
ENSMUSG00000019785	2.50505	0.0194347	up
ENSMUSG00000019791	1.0669	0.000173743	up
ENSMUSG00000019797	1.22189	1.9797e-07	up
ENSMUSG00000019806	-1.27266	0.006125	down
ENSMUSG00000019810	-1.13195	1.32214e-05	down
ENSMUSG00000019817	-1.01347	0.00748728	down
ENSMUSG00000019823	-1.00896	0.00521368	down
ENSMUSG00000019831	1.02116	0.0113421	up
ENSMUSG00000019850	-1.60623	6.6485e-09	down
ENSMUSG00000019852	-3.16759	0.000146582	down
ENSMUSG00000019864	1.41796	2.51358e-06	up
ENSMUSG00000019874	-2.72316	0.000391817	down
ENSMUSG00000019876	-1.37366	0.00816514	down
ENSMUSG00000019880	3.59236	8.1984e-06	up
ENSMUSG00000019883	1.29193	8.99811e-06	up
ENSMUSG00000019899	-2.27552	2.16371e-11	down
ENSMUSG00000019935	-2.64079	0.00276785	down
ENSMUSG00000019936	-3.48291	7.9859e-05	down
ENSMUSG00000019942	-2.31229	2.50644e-07	down
ENSMUSG00000019943	-1.16133	1.12896e-05	down
ENSMUSG00000019945	2.45512	8.16988e-06	up
ENSMUSG00000019970	-1.0659	0.000759425	down
ENSMUSG00000019979	-1.61078	7.50904e-06	down
ENSMUSG00000019992	-1.75675	0.00346523	down
ENSMUSG00000019997	-1.776	1.61686e-05	down
ENSMUSG00000020010	1.70571	0.00142545	up
ENSMUSG00000020017	-1.93577	5.58229e-08	down
ENSMUSG00000020022	1.11935	8.20075e-05	up
ENSMUSG00000020037	1.94264	0.00765567	up
ENSMUSG00000020038	1.12252	4.8149e-05	up
ENSMUSG00000020051	2.37589	0.0133925	up
ENSMUSG00000020052	2.92066	1.41591e-07	up
ENSMUSG00000020080	1.78686	0.0357018	up
ENSMUSG00000020081	2.08846	0.0134906	up
ENSMUSG00000020089	1.11855	0.000285902	up
ENSMUSG00000020090	1.33348	0.0304463	up
ENSMUSG00000020098	-2.32325	6.25061e-05	down
ENSMUSG00000020100	-1.7007	2.342e-08	down
ENSMUSG00000020101	-1.74366	3.45052e-07	down
ENSMUSG00000020108	-1.43733	0.000484337	down
ENSMUSG00000020120	-3.00345	9.46432e-08	down
ENSMUSG00000020122	-1.0135	1.1285e-05	down
ENSMUSG00000020125	1.24889	0.0186299	up
ENSMUSG00000020131	1.45063	0.000359266	up
ENSMUSG00000020143	-3.4647	8.22652e-10	down
ENSMUSG00000020150	-1.08779	0.000232908	down
ENSMUSG00000020152	-1.09851	0.000159408	down
ENSMUSG00000020153	1.26683	4.15364e-06	up
ENSMUSG00000020155	3.5099	5.65311e-05	up
ENSMUSG00000020163	1.25898	3.27514e-05	up
ENSMUSG00000020185	-1.28498	0.00258334	down
ENSMUSG00000020189	-2.10254	2.56893e-06	down
ENSMUSG00000020218	-2.49658	0.00178648	down
ENSMUSG00000020241	-2.22923	5.01961e-13	down
ENSMUSG00000020251	-1.28886	0.0012548	down
ENSMUSG00000020264	1.0667	0.000847494	up
ENSMUSG00000020268	1.14853	0.00751393	up
ENSMUSG00000020272	-1.18752	5.93857e-07	down
ENSMUSG00000020277	1.40898	5.01845e-05	up
ENSMUSG00000020286	1.88778	0.0091177	up
ENSMUSG00000020295	1.19403	0.0484815	up
ENSMUSG00000020310	1.77806	0.0115589	up
ENSMUSG00000020312	-1.73944	0.000291482	down
ENSMUSG00000020330	-3.39188	8.30434e-08	down
ENSMUSG00000020331	1.61899	0.00127857	up
ENSMUSG00000020340	-2.58229	3.76204e-05	down
ENSMUSG00000020363	-1.46127	2.2629e-07	down
ENSMUSG00000020380	-1.4653	8.949e-09	down
ENSMUSG00000020399	-2.89557	9.62505e-05	down
ENSMUSG00000020422	-2.10096	7.10145e-07	down
ENSMUSG00000020427	1.53606	9.66111e-06	up
ENSMUSG00000020431	1.45254	0.0154642	up
ENSMUSG00000020437	-2.62817	2.24429e-07	down
ENSMUSG00000020456	1.08817	0.00224397	up
ENSMUSG00000020473	-1.05103	0.0143863	down
ENSMUSG00000020493	-1.92607	0.000105046	down
ENSMUSG00000020520	-1.04668	9.60779e-06	down
ENSMUSG00000020524	4.04332	0.000148292	up
ENSMUSG00000020532	2.03275	0.000252602	up
ENSMUSG00000020538	1.07446	0.000330307	up
ENSMUSG00000020542	1.99923	0.00862671	up
ENSMUSG00000020566	1.57341	0.00334568	up
ENSMUSG00000020573	-2.25358	6.44581e-07	down
ENSMUSG00000020581	3.62658	0.000635976	up
ENSMUSG00000020591	1.05948	0.0497393	up
ENSMUSG00000020592	-1.98948	3.03398e-07	down
ENSMUSG00000020598	-2.57827	0.000269366	down
ENSMUSG00000020609	2.94706	0.000879125	up
ENSMUSG00000020620	-1.1844	4.07403e-05	down
ENSMUSG00000020627	-1.03971	0.0243486	down
ENSMUSG00000020635	-1.76803	0.000698723	down
ENSMUSG00000020644	-1.50928	0.00013785	down
ENSMUSG00000020649	-2.44935	1.52723e-06	down
ENSMUSG00000020658	-1.30109	0.00670623	down
ENSMUSG00000020661	-2.33532	1.10182e-06	down
ENSMUSG00000020664	1.15366	0.000238076	up
ENSMUSG00000020674	-1.00861	0.000136432	down
ENSMUSG00000020676	-1.35772	6.60761e-10	down
ENSMUSG00000020679	-3.85932	0.0389368	down
ENSMUSG00000020681	-1.67895	3.77548e-08	down
ENSMUSG00000020686	-1.79918	0.016314	down
ENSMUSG00000020695	-2.08218	1.09057e-07	down
ENSMUSG00000020701	-2.30498	0.00588942	down
ENSMUSG00000020704	3.63286	1.15819e-05	up
ENSMUSG00000020709	-2.70096	5.64731e-13	down
ENSMUSG00000020744	1.05609	0.00150313	up
ENSMUSG00000020774	1.50274	6.0386e-06	up
ENSMUSG00000020775	1.09263	7.22896e-06	up
ENSMUSG00000020788	-1.11127	0.000506083	down
ENSMUSG00000020799	-1.43731	0.0442826	down
ENSMUSG00000020808	-1.85286	0.000775748	down
ENSMUSG00000020810	-1.06511	0.000289885	down
ENSMUSG00000020836	1.24407	0.00179928	up
ENSMUSG00000020848	-1.19884	0.00983505	down
ENSMUSG00000020865	-2.30444	1.49145e-14	down
ENSMUSG00000020884	3.54743	0.000279893	up
ENSMUSG00000020897	-2.61621	9.76077e-08	down
ENSMUSG00000020901	-3.0371	6.07501e-08	down
ENSMUSG00000020908	-1.85148	0.0215382	down
ENSMUSG00000020914	-3.34571	1.14019e-09	down
ENSMUSG00000020916	1.55468	0.000229139	up
ENSMUSG00000020917	1.88707	5.2203e-05	up
ENSMUSG00000020940	1.47782	0.0188964	up
ENSMUSG00000020945	2.54586	0.0399058	up
ENSMUSG00000020950	3.94059	0.032992	up
ENSMUSG00000020953	-2.28114	0.0421159	down
ENSMUSG00000020974	-1.22251	0.00252026	down
ENSMUSG00000020988	1.01691	0.000892563	up
ENSMUSG00000021003	-1.3709	0.000384872	down
ENSMUSG00000021032	1.51447	0.0184743	up
ENSMUSG00000021061	-1.09993	0.0163413	down
ENSMUSG00000021062	-2.52038	4.92447e-10	down
ENSMUSG00000021068	-1.66437	1.31227e-07	down
ENSMUSG00000021069	1.36439	0.000979322	up
ENSMUSG00000021079	1.37748	2.27224e-09	up
ENSMUSG00000021087	-1.03669	0.00255377	down
ENSMUSG00000021091	-1.35775	1.13682e-05	down
ENSMUSG00000021094	1.21881	3.38142e-05	up
ENSMUSG00000021102	1.07003	6.91536e-05	up
ENSMUSG00000021108	-1.06019	0.000328968	down
ENSMUSG00000021176	-1.86218	0.00102392	down
ENSMUSG00000021186	-1.45515	4.03147e-10	down
ENSMUSG00000021190	-2.29158	1.5874e-07	down
ENSMUSG00000021194	-4.48745	5.86993e-10	down
ENSMUSG00000021198	-3.71462	3.76647e-08	down
ENSMUSG00000021200	2.55676	0.000221175	up
ENSMUSG00000021210	2.65793	0.0153585	up
ENSMUSG00000021211	-1.59988	0.00370218	down
ENSMUSG00000021219	-1.04822	0.0324643	down
ENSMUSG00000021226	1.5827	1.18912e-06	up
ENSMUSG00000021228	3.89064	5.38011e-10	up
ENSMUSG00000021235	1.34185	4.86839e-05	up
ENSMUSG00000021250	-3.94828	4.11946e-16	down
ENSMUSG00000021255	2.0104	0.0011608	up
ENSMUSG00000021256	-1.23565	0.000173126	down
ENSMUSG00000021259	1.02058	0.0122358	up
ENSMUSG00000021260	-1.54758	0.000102831	down
ENSMUSG00000021262	-2.8877	2.07956e-07	down
ENSMUSG00000021263	-1.4304	0.013127	down
ENSMUSG00000021265	1.15573	0.00469857	up
ENSMUSG00000021273	1.19714	6.84073e-05	up
ENSMUSG00000021281	-2.74631	1.00072e-09	down
ENSMUSG00000021287	1.04352	0.000292714	up
ENSMUSG00000021290	1.29045	1.16922e-07	up
ENSMUSG00000021298	-1.34653	0.000913977	down
ENSMUSG00000021306	-2.76249	5.56954e-07	down
ENSMUSG00000021360	-1.32935	2.13012e-05	down
ENSMUSG00000021365	-1.49934	3.34166e-06	down
ENSMUSG00000021373	2.23364	0.00220517	up
ENSMUSG00000021379	1.53243	0.00037266	up
ENSMUSG00000021384	-2.61197	1.01816e-06	down
ENSMUSG00000021391	-1.26453	0.00550801	down
ENSMUSG00000021403	-5.49871	2.93042e-07	down
ENSMUSG00000021416	1.22214	0.0375492	up
ENSMUSG00000021423	-2.00117	1.62345e-05	down
ENSMUSG00000021448	1.67837	0.00817959	up
ENSMUSG00000021451	-3.36558	1.98813e-06	down
ENSMUSG00000021456	2.2956	0.000238609	up
ENSMUSG00000021457	-3.31662	3.59438e-09	down
ENSMUSG00000021474	1.31576	2.21175e-05	up
ENSMUSG00000021477	-2.39145	8.92497e-09	down
ENSMUSG00000021485	-2.15328	4.69181e-05	down
ENSMUSG00000021492	2.94006	0.00219112	up
ENSMUSG00000021499	1.18078	0.0311381	up
ENSMUSG00000021508	-1.10696	0.0197373	down
ENSMUSG00000021509	2.23502	0.00312477	up
ENSMUSG00000021520	1.3695	1.97939e-06	up
ENSMUSG00000021534	1.77322	0.0490958	up
ENSMUSG00000021549	-1.35677	0.000112379	down
ENSMUSG00000021556	-1.22821	3.33716e-07	down
ENSMUSG00000021565	1.8694	0.00484931	up
ENSMUSG00000021569	-1.99491	3.26904e-05	down
ENSMUSG00000021577	1.29183	0.000134768	up
ENSMUSG00000021587	-2.70096	0.0163683	down
ENSMUSG00000021606	1.19453	1.90117e-05	up
ENSMUSG00000021614	-2.28376	2.57156e-13	down
ENSMUSG00000021622	-5.24611	0.0168062	down
ENSMUSG00000021624	-4.41248	4.08607e-08	down
ENSMUSG00000021636	-1.73155	0.0133655	down
ENSMUSG00000021640	-2.03754	0.00018079	down
ENSMUSG00000021665	-2.01154	2.26594e-05	down
ENSMUSG00000021675	-2.10775	0.000938073	down
ENSMUSG00000021676	-2.65559	1.09928e-11	down
ENSMUSG00000021678	-1.79093	0.00102605	down
ENSMUSG00000021697	-2.25818	0.000548387	down
ENSMUSG00000021701	-1.43112	0.00061028	down
ENSMUSG00000021720	-2.5493	1.50427e-05	down
ENSMUSG00000021725	-1.16986	0.00314826	down
ENSMUSG00000021728	-1.94299	1.17134e-09	down
ENSMUSG00000021730	-2.19202	0.0288435	down
ENSMUSG00000021733	-1.18397	7.04448e-06	down
ENSMUSG00000021748	1.84888	9.40287e-07	up
ENSMUSG00000021749	-7.57989	0.00571985	down
ENSMUSG00000021750	-1.14007	0.0456493	down
ENSMUSG00000021764	1.12047	4.034e-05	up
ENSMUSG00000021768	-1.98419	0.00168195	down
ENSMUSG00000021773	1.0744	9.63322e-06	up
ENSMUSG00000021789	-2.92777	0.00173342	down
ENSMUSG00000021806	-1.58731	9.16521e-08	down
ENSMUSG00000021868	1.54516	2.31232e-07	up
ENSMUSG00000021886	-2.91775	4.49786e-07	down
ENSMUSG00000021906	1.16215	0.00013973	up
ENSMUSG00000021919	4.39199	0.0250003	up
ENSMUSG00000021922	1.25539	0.00426674	up
ENSMUSG00000021939	-1.44604	6.9403e-05	down
ENSMUSG00000021943	-1.53457	3.06063e-09	down
ENSMUSG00000021948	-1.91335	4.35911e-06	down
ENSMUSG00000021950	-1.06476	0.0137203	down
ENSMUSG00000021957	1.77356	0.000164016	up
ENSMUSG00000021965	-2.83439	7.8031e-07	down
ENSMUSG00000021983	-1.45049	0.00419101	down
ENSMUSG00000021998	-3.49148	7.65086e-08	down
ENSMUSG00000021999	2.17449	0.010342	up
ENSMUSG00000022013	1.10437	0.0001736	up
ENSMUSG00000022014	-1.2367	0.00134765	down
ENSMUSG00000022021	-3.08618	1.98478e-07	down
ENSMUSG00000022025	-1.45469	0.0214555	down
ENSMUSG00000022032	-1.13728	2.27781e-05	down
ENSMUSG00000022033	-3.85701	2.92334e-09	down
ENSMUSG00000022034	-1.38394	0.0039167	down
ENSMUSG00000022096	-1.03903	0.0030592	down
ENSMUSG00000022098	-1.20095	1.94412e-05	down
ENSMUSG00000022101	2.29793	0.0490322	up
ENSMUSG00000022102	-1.9117	4.62071e-06	down
ENSMUSG00000022110	1.48223	8.54324e-05	up
ENSMUSG00000022123	-1.26475	0.00848254	down
ENSMUSG00000022148	-1.44101	0.00263285	down
ENSMUSG00000022150	-1.0512	0.00117069	down
ENSMUSG00000022180	-1.47748	9.4431e-06	down
ENSMUSG00000022181	-1.07912	0.0182131	down
ENSMUSG00000022206	-1.32046	0.000825845	down
ENSMUSG00000022208	1.78324	0.0132321	up
ENSMUSG00000022221	-1.29555	8.54773e-05	down
ENSMUSG00000022223	1.32795	5.57036e-05	up
ENSMUSG00000022237	-1.86653	0.000218961	down
ENSMUSG00000022262	4.71208	0.000114532	up
ENSMUSG00000022286	-4.63661	0.00247129	down
ENSMUSG00000022303	-5.96047	7.27533e-10	down
ENSMUSG00000022304	-1.95587	0.006775	down
ENSMUSG00000022305	-1.55336	0.000511539	down
ENSMUSG00000022322	-1.67357	0.000868612	down
ENSMUSG00000022330	1.65159	0.000237123	up
ENSMUSG00000022347	1.89388	0.0128015	up
ENSMUSG00000022354	1.32778	2.90064e-05	up
ENSMUSG00000022360	-1.2074	0.000153322	down
ENSMUSG00000022371	-2.40706	7.83628e-10	down
ENSMUSG00000022372	-1.66594	5.32354e-05	down
ENSMUSG00000022377	-1.0091	4.75034e-06	down
ENSMUSG00000022385	-3.15993	3.57688e-09	down
ENSMUSG00000022408	-3.71575	8.52077e-10	down
ENSMUSG00000022422	-2.19744	0.000153632	down
ENSMUSG00000022435	-7.15279	0.000144143	down
ENSMUSG00000022436	-1.35711	0.000916635	down
ENSMUSG00000022437	1.17938	4.58311e-06	up
ENSMUSG00000022438	-1.23092	1.90374e-05	down
ENSMUSG00000022439	-1.98348	0.000158043	down
ENSMUSG00000022440	-1.66122	1.15007e-06	down
ENSMUSG00000022443	-1.33505	6.17706e-08	down
ENSMUSG00000022445	3.46687	0.000170716	up
ENSMUSG00000022450	1.23554	2.00843e-06	up
ENSMUSG00000022468	-1.35476	0.00708144	down
ENSMUSG00000022474	1.55355	1.41902e-09	up
ENSMUSG00000022477	1.5581	0.000427764	up
ENSMUSG00000022483	2.09219	0.0408644	up
ENSMUSG00000022488	-3.65844	5.03399e-09	down
ENSMUSG00000022490	1.34209	0.00519375	up
ENSMUSG00000022494	-3.99603	4.46036e-05	down
ENSMUSG00000022504	-1.9237	4.98905e-07	down
ENSMUSG00000022514	-1.37888	0.000425839	down
ENSMUSG00000022551	1.38656	9.35042e-05	up
ENSMUSG00000022555	1.08599	0.00142105	up
ENSMUSG00000022562	1.48072	0.000140062	up
ENSMUSG00000022565	-1.35022	8.09361e-06	down
ENSMUSG00000022582	5.43337	2.62107e-06	up
ENSMUSG00000022591	2.61247	3.07255e-14	up
ENSMUSG00000022598	-8.08039	0.00070681	down
ENSMUSG00000022602	-1.95333	0.000351817	down
ENSMUSG00000022636	-1.7166	2.88128e-05	down
ENSMUSG00000022637	-1.188	0.000223482	down
ENSMUSG00000022651	4.22795	1.13549e-13	up
ENSMUSG00000022667	-3.89467	3.64261e-09	down
ENSMUSG00000022686	1.04039	0.0313519	up
ENSMUSG00000022707	1.46674	8.07059e-05	up
ENSMUSG00000022738	4.59617	0.000617076	up
ENSMUSG00000022747	1.0349	0.00346362	up
ENSMUSG00000022758	1.36793	1.81259e-05	up
ENSMUSG00000022759	1.17281	0.0383988	up
ENSMUSG00000022762	2.03938	0.00131914	up
ENSMUSG00000022769	-2.06279	1.50439e-10	down
ENSMUSG00000022788	-1.20774	0.00166703	down
ENSMUSG00000022803	1.04515	0.0245488	up
ENSMUSG00000022816	-1.60918	1.78264e-08	down
ENSMUSG00000022817	-1.23978	4.86995e-07	down
ENSMUSG00000022820	1.03956	9.99498e-05	up
ENSMUSG00000022821	1.43273	0.0222666	up
ENSMUSG00000022824	-1.27139	0.0348731	down
ENSMUSG00000022831	-1.96073	5.37326e-06	down
ENSMUSG00000022836	1.21827	0.0175658	up
ENSMUSG00000022838	1.39393	0.000295242	up
ENSMUSG00000022847	1.30169	0.00418962	up
ENSMUSG00000022853	1.39602	0.000500203	up
ENSMUSG00000022860	1.05916	0.014187	up
ENSMUSG00000022865	1.44899	0.00257646	up
ENSMUSG00000022876	-1.45066	0.00122557	down
ENSMUSG00000022877	2.86133	0.00496805	up
ENSMUSG00000022883	-1.77203	3.26151e-07	down
ENSMUSG00000022885	-1.16435	8.42297e-05	down
ENSMUSG00000022892	-1.1138	6.02035e-07	down
ENSMUSG00000022893	-2.12745	8.95489e-08	down
ENSMUSG00000022894	-1.16482	0.00356363	down
ENSMUSG00000022900	-2.05062	0.0327679	down
ENSMUSG00000022901	-1.07797	0.00152037	down
ENSMUSG00000022902	3.55363	0.0193466	up
ENSMUSG00000022912	-1.25156	9.14517e-06	down
ENSMUSG00000022945	-2.11114	1.78802e-05	down
ENSMUSG00000022946	-1.15621	2.76714e-06	down
ENSMUSG00000022949	-4.03347	0.000297584	down
ENSMUSG00000022952	-2.42753	6.16007e-07	down
ENSMUSG00000022956	1.03615	0.000274177	up
ENSMUSG00000022969	-1.39082	0.000186435	down
ENSMUSG00000022982	1.15321	0.000110261	up
ENSMUSG00000022993	2.41646	0.000409766	up
ENSMUSG00000022996	-1.47742	0.011414	down
ENSMUSG00000023000	-1.03212	0.0175321	down
ENSMUSG00000023015	-2.19972	2.46832e-08	down
ENSMUSG00000023019	1.43728	0.000807229	up
ENSMUSG00000023022	-1.04513	0.000334779	down
ENSMUSG00000023034	-2.42566	1.40321e-05	down
ENSMUSG00000023036	1.85236	6.26274e-08	up
ENSMUSG00000023039	-2.05782	0.0153846	down
ENSMUSG00000023043	-2.37441	0.0123195	down
ENSMUSG00000023052	1.37991	0.0014326	up
ENSMUSG00000023078	1.615	0.0380432	up
ENSMUSG00000023089	1.60215	2.97507e-08	up
ENSMUSG00000023094	1.04247	1.01696e-05	up
ENSMUSG00000023132	-1.04266	0.022606	down
ENSMUSG00000023153	1.36474	0.0217047	up
ENSMUSG00000023159	1.73309	0.042195	up
ENSMUSG00000023176	3.0465	0.00252005	up
ENSMUSG00000023186	-1.0862	0.000289119	down
ENSMUSG00000023224	-1.48108	6.6704e-07	down
ENSMUSG00000023267	-3.43203	7.1381e-08	down
ENSMUSG00000023333	4.47323	0.00123083	up
ENSMUSG00000023367	-1.0388	9.38456e-05	down
ENSMUSG00000023393	-1.74531	0.0012338	down
ENSMUSG00000023433	3.33292	0.0345479	up
ENSMUSG00000023473	-1.70315	0.000737	down
ENSMUSG00000023505	-1.65316	0.000200984	down
ENSMUSG00000023571	1.19758	0.000403128	up
ENSMUSG00000023809	-1.57329	0.00019479	down
ENSMUSG00000023827	-1.13139	0.00229823	down
ENSMUSG00000023830	-1.65247	5.82905e-05	down
ENSMUSG00000023832	1.61483	2.68938e-07	up
ENSMUSG00000023861	1.6624	2.79837e-05	up
ENSMUSG00000023868	-1.01597	0.00365856	down
ENSMUSG00000023886	-1.30742	1.09645e-08	down
ENSMUSG00000023913	-2.12323	2.49188e-05	down
ENSMUSG00000023915	-1.60787	2.10871e-09	down
ENSMUSG00000023930	-2.17112	0.00268943	down
ENSMUSG00000023940	-2.77317	2.58335e-05	down
ENSMUSG00000023942	-1.22616	2.4107e-05	down
ENSMUSG00000023945	-5.61871	2.32127e-09	down
ENSMUSG00000023947	-1.02983	0.00341369	down
ENSMUSG00000023968	1.46784	0.0467814	up
ENSMUSG00000023992	-4.15447	5.01937e-08	down
ENSMUSG00000024011	-1.37275	9.72258e-05	down
ENSMUSG00000024030	-2.2883	1.63556e-09	down
ENSMUSG00000024038	1.08102	0.00033961	up
ENSMUSG00000024042	-1.40866	1.17296e-05	down
ENSMUSG00000024049	1.28574	0.00572212	up
ENSMUSG00000024053	-1.32658	1.15632e-06	down
ENSMUSG00000024056	-2.45705	4.09049e-06	down
ENSMUSG00000024074	-1.13376	3.31581e-06	down
ENSMUSG00000024084	-1.185	0.000218775	down
ENSMUSG00000024087	-2.20544	2.74917e-06	down
ENSMUSG00000024099	1.34895	2.73518e-06	up
ENSMUSG00000024116	-6.96695	6.60048e-07	down
ENSMUSG00000024124	-1.93878	0.010817	down
ENSMUSG00000024132	1.40263	0.000304509	up
ENSMUSG00000024165	-1.27566	1.9569e-06	down
ENSMUSG00000024172	5.9274	8.75152e-05	up
ENSMUSG00000024207	3.79245	0.0176906	up
ENSMUSG00000024268	-1.42098	0.0263818	down
ENSMUSG00000024300	-4.08552	1.27036e-09	down
ENSMUSG00000024301	-1.1862	0.00914489	down
ENSMUSG00000024330	1.71638	0.000226588	up
ENSMUSG00000024331	-2.57445	7.0938e-05	down
ENSMUSG00000024349	-1.02983	0.000264751	down
ENSMUSG00000024353	1.17932	0.0490812	up
ENSMUSG00000024359	1.20258	1.93212e-05	up
ENSMUSG00000024386	2.37525	0.0182074	up
ENSMUSG00000024388	-1.75331	0.00724323	down
ENSMUSG00000024391	1.52129	0.0494457	up
ENSMUSG00000024401	-1.25188	0.0137566	down
ENSMUSG00000024413	-1.05283	0.000349776	down
ENSMUSG00000024421	-2.02225	1.85863e-06	down
ENSMUSG00000024456	-1.21865	0.000208589	down
ENSMUSG00000024471	-3.89814	0.0421162	down
ENSMUSG00000024479	1.33284	0.00341941	up
ENSMUSG00000024511	-2.00009	0.000537907	down
ENSMUSG00000024521	-1.7151	5.37002e-05	down
ENSMUSG00000024525	2.19636	2.53494e-09	up
ENSMUSG00000024526	2.89811	0.00166169	up
ENSMUSG00000024527	1.07887	5.7292e-05	up
ENSMUSG00000024529	-1.46718	3.18699e-09	down
ENSMUSG00000024530	1.63563	0.00103358	up
ENSMUSG00000024538	-1.36062	7.47666e-08	down
ENSMUSG00000024542	-1.02728	2.20974e-05	down
ENSMUSG00000024558	2.04931	0.00452615	up
ENSMUSG00000024590	-1.28481	4.52019e-05	down
ENSMUSG00000024600	-2.00159	0.000618953	down
ENSMUSG00000024610	-1.41271	5.07919e-06	down
ENSMUSG00000024617	-2.51368	1.81829e-06	down
ENSMUSG00000024620	-1.13393	4.52379e-05	down
ENSMUSG00000024621	-2.12281	1.13078e-08	down
ENSMUSG00000024644	-1.36433	6.50842e-05	down
ENSMUSG00000024659	-1.68831	4.22501e-08	down
ENSMUSG00000024660	-1.44071	0.000148157	down
ENSMUSG00000024663	-1.64699	1.76947e-06	down
ENSMUSG00000024665	1.04102	3.00456e-05	up
ENSMUSG00000024672	-2.66229	3.63077e-06	down
ENSMUSG00000024677	-1.28672	1.81292e-06	down
ENSMUSG00000024679	-2.23791	1.2823e-06	down
ENSMUSG00000024691	-1.68528	1.32904e-06	down
ENSMUSG00000024694	3.37053	0.0139104	up
ENSMUSG00000024696	-3.01439	4.22002e-07	down
ENSMUSG00000024736	-1.1512	1.34255e-06	down
ENSMUSG00000024737	-4.01907	1.8201e-09	down
ENSMUSG00000024742	-1.58427	3.77371e-05	down
ENSMUSG00000024768	-4.08776	0.000764239	down
ENSMUSG00000024770	-4.7641	0.000184272	down
ENSMUSG00000024781	-3.20119	3.96643e-07	down
ENSMUSG00000024791	-2.38162	1.08515e-05	down
ENSMUSG00000024795	-2.43183	4.23092e-06	down
ENSMUSG00000024798	-1.37077	0.00445546	down
ENSMUSG00000024818	-1.0318	0.000848188	down
ENSMUSG00000024842	1.28555	0.0349162	up
ENSMUSG00000024846	-1.12637	0.0102883	down
ENSMUSG00000024863	2.13835	0.0421731	up
ENSMUSG00000024871	1.1372	0.00686192	up
ENSMUSG00000024885	-2.61377	1.35406e-08	down
ENSMUSG00000024892	1.27951	0.00157743	up
ENSMUSG00000024897	-1.4089	1.25152e-07	down
ENSMUSG00000024900	-1.92098	5.78897e-10	down
ENSMUSG00000024905	-1.44237	0.0113019	down
ENSMUSG00000024955	1.14594	7.67365e-06	up
ENSMUSG00000024957	1.79796	0.00809495	up
ENSMUSG00000024965	-2.96691	3.35985e-08	down
ENSMUSG00000024978	1.06097	0.00230243	up
ENSMUSG00000024979	2.34694	2.53229e-05	up
ENSMUSG00000024986	-1.01893	0.00683636	down
ENSMUSG00000024989	-2.88032	5.3408e-08	down
ENSMUSG00000024997	1.22728	7.3085e-06	up
ENSMUSG00000025001	-1.733	0.000159179	down
ENSMUSG00000025004	3.77943	0.0335791	up
ENSMUSG00000025007	-1.1673	0.0008856	down
ENSMUSG00000025013	-2.67052	0.0157736	down
ENSMUSG00000025017	-3.54521	8.52113e-08	down
ENSMUSG00000025020	-1.98988	0.0103219	down
ENSMUSG00000025037	-1.04616	2.53449e-05	down
ENSMUSG00000025044	-3.65185	2.63141e-08	down
ENSMUSG00000025058	-1.35236	0.0191231	down
ENSMUSG00000025059	1.98199	6.00198e-06	up
ENSMUSG00000025064	-1.04582	0.0361652	down
ENSMUSG00000025069	1.27726	0.00325967	up
ENSMUSG00000025129	-4.3698	0.00601605	down
ENSMUSG00000025137	1.41429	2.36736e-08	up
ENSMUSG00000025140	-1.68538	0.000272156	down
ENSMUSG00000025153	1.4258	0.00882419	up
ENSMUSG00000025175	3.07781	1.52552e-08	up
ENSMUSG00000025185	-1.98658	5.04283e-06	down
ENSMUSG00000025202	1.53271	0.00164577	up
ENSMUSG00000025204	1.29192	4.05686e-05	up
ENSMUSG00000025212	-1.29815	0.000135435	down
ENSMUSG00000025215	4.43404	0.0209895	up
ENSMUSG00000025225	-1.07189	3.52616e-06	down
ENSMUSG00000025232	-1.40106	0.000208283	down
ENSMUSG00000025268	-1.19518	5.31756e-06	down
ENSMUSG00000025270	1.19461	7.96315e-05	up
ENSMUSG00000025271	1.50085	0.000357593	up
ENSMUSG00000025277	1.03033	0.000877749	up
ENSMUSG00000025314	-2.06745	1.44422e-09	down
ENSMUSG00000025393	1.16478	0.000386521	up
ENSMUSG00000025402	-1.24879	0.000267321	down
ENSMUSG00000025427	-1.14903	0.00654407	down
ENSMUSG00000025428	1.03835	0.000416724	up
ENSMUSG00000025464	1.11935	8.92596e-07	up
ENSMUSG00000025465	1.50558	3.04577e-05	up
ENSMUSG00000025466	1.82528	1.42374e-10	up
ENSMUSG00000025473	-6.76904	3.73354e-12	down
ENSMUSG00000025478	1.50038	0.0439685	up
ENSMUSG00000025479	2.16543	0.00190329	up
ENSMUSG00000025486	1.18276	0.000659673	up
ENSMUSG00000025488	2.85707	3.0069e-05	up
ENSMUSG00000025491	1.2783	6.62776e-05	up
ENSMUSG00000025503	1.11359	2.95204e-05	up
ENSMUSG00000025534	-2.23198	4.3428e-07	down
ENSMUSG00000025551	1.31462	0.0148922	up
ENSMUSG00000025557	-2.34815	0.0230447	down
ENSMUSG00000025574	-2.71235	7.10978e-09	down
ENSMUSG00000025610	1.1872	0.0333062	up
ENSMUSG00000025647	-1.36607	5.81633e-06	down
ENSMUSG00000025651	1.33002	0.000206716	up
ENSMUSG00000025726	-2.41939	0.0160335	down
ENSMUSG00000025731	1.10492	1.97898e-05	up
ENSMUSG00000025732	1.92494	7.99697e-07	up
ENSMUSG00000025735	1.15446	0.00977215	up
ENSMUSG00000025738	1.1966	0.000976892	up
ENSMUSG00000025742	-1.17925	3.45457e-05	down
ENSMUSG00000025743	-2.27868	1.21572e-06	down
ENSMUSG00000025745	1.31947	0.00034475	up
ENSMUSG00000025746	-2.72119	0.00308623	down
ENSMUSG00000025754	-3.7245	0.0485094	down
ENSMUSG00000025777	-2.21848	0.0012172	down
ENSMUSG00000025779	-1.05504	0.0115032	down
ENSMUSG00000025804	-1.77921	9.23072e-05	down
ENSMUSG00000025854	-2.74699	5.60515e-11	down
ENSMUSG00000025876	-1.66371	0.00254803	down
ENSMUSG00000025877	-4.173	9.73919e-10	down
ENSMUSG00000025889	1.41812	0.000571315	up
ENSMUSG00000025934	1.79016	2.22274e-05	up
ENSMUSG00000025964	-1.52826	5.91193e-09	down
ENSMUSG00000025968	1.13415	0.000358985	up
ENSMUSG00000025969	-1.03951	0.00186222	down
ENSMUSG00000025991	2.09309	0.0135588	up
ENSMUSG00000026003	1.76389	4.69789e-05	up
ENSMUSG00000026011	1.43216	0.0271321	up
ENSMUSG00000026012	-1.23098	0.0300917	down
ENSMUSG00000026023	-2.03878	0.00603368	down
ENSMUSG00000026039	-2.18521	3.37309e-05	down
ENSMUSG00000026042	-1.62362	1.5874e-08	down
ENSMUSG00000026043	-2.49043	9.50271e-10	down
ENSMUSG00000026065	-4.4291	2.0772e-10	down
ENSMUSG00000026069	-1.24592	0.0204135	down
ENSMUSG00000026080	-1.53321	0.00341132	down
ENSMUSG00000026087	1.02201	5.25241e-05	up
ENSMUSG00000026100	-4.81842	2.6201e-05	down
ENSMUSG00000026107	2.2017	9.01283e-12	up
ENSMUSG00000026126	-1.07579	0.00272514	down
ENSMUSG00000026173	1.19556	0.00879048	up
ENSMUSG00000026177	-3.04812	3.73235e-08	down
ENSMUSG00000026193	-1.90867	7.16507e-07	down
ENSMUSG00000026196	-2.31938	1.96648e-05	down
ENSMUSG00000026204	-2.27343	0.00212014	down
ENSMUSG00000026208	2.31508	2.27972e-05	up
ENSMUSG00000026220	-3.11383	8.99717e-05	down
ENSMUSG00000026226	-3.10035	0.00321334	down
ENSMUSG00000026228	-3.97176	0.000161102	down
ENSMUSG00000026247	1.65363	0.00662337	up
ENSMUSG00000026249	-1.48542	0.00105819	down
ENSMUSG00000026260	1.37613	3.56509e-05	up
ENSMUSG00000026271	-2.97063	3.88732e-07	down
ENSMUSG00000026273	1.43574	1.10091e-08	up
ENSMUSG00000026288	-2.2584	3.87754e-08	down
ENSMUSG00000026317	-1.30573	0.000623883	down
ENSMUSG00000026321	-2.33023	1.04271e-05	down
ENSMUSG00000026335	-1.61813	2.39549e-10	down
ENSMUSG00000026341	-1.09058	0.000894672	down
ENSMUSG00000026343	-2.20223	0.00859262	down
ENSMUSG00000026344	-1.60128	0.00311214	down
ENSMUSG00000026355	-2.65315	8.2662e-09	down
ENSMUSG00000026357	-2.89348	1.15066e-06	down
ENSMUSG00000026358	-6.23193	1.47366e-12	down
ENSMUSG00000026360	-1.28335	0.00372318	down
ENSMUSG00000026365	-1.56241	1.89682e-06	down
ENSMUSG00000026389	-1.278	6.97185e-05	down
ENSMUSG00000026395	-2.52886	5.53701e-07	down
ENSMUSG00000026401	-2.46589	0.0229923	down
ENSMUSG00000026413	-4.04632	1.13564e-05	down
ENSMUSG00000026417	2.04176	9.48214e-05	up
ENSMUSG00000026418	-4.09632	0.00635444	down
ENSMUSG00000026424	1.32143	0.0473075	up
ENSMUSG00000026429	-2.02749	0.000279754	down
ENSMUSG00000026430	-1.15369	0.001244	down
ENSMUSG00000026435	-1.93872	0.0042787	down
ENSMUSG00000026437	-4.01555	3.74992e-07	down
ENSMUSG00000026442	-1.83157	0.0291931	down
ENSMUSG00000026443	-1.87735	5.9178e-05	down
ENSMUSG00000026458	-1.45733	0.00143831	down
ENSMUSG00000026475	2.73153	1.89387e-07	up
ENSMUSG00000026478	-1.03582	4.5795e-06	down
ENSMUSG00000026480	-3.41912	1.17353e-09	down
ENSMUSG00000026483	-1.30537	5.41271e-07	down
ENSMUSG00000026489	1.69426	0.00128902	up
ENSMUSG00000026494	2.43737	0.000283348	up
ENSMUSG00000026497	-5.5652	0.00307815	down
ENSMUSG00000026526	1.11698	0.00112999	up
ENSMUSG00000026527	1.56064	0.000936356	up
ENSMUSG00000026547	-1.64192	1.25613e-06	down
ENSMUSG00000026548	-1.13476	0.00191679	down
ENSMUSG00000026564	-2.55267	0.00275321	down
ENSMUSG00000026567	2.22727	5.65245e-05	up
ENSMUSG00000026568	1.51326	6.24073e-06	up
ENSMUSG00000026600	-3.21645	5.52529e-08	down
ENSMUSG00000026605	-3.19113	3.87963e-08	down
ENSMUSG00000026611	1.86657	0.00431522	up
ENSMUSG00000026622	-2.71564	2.18027e-08	down
ENSMUSG00000026623	-1.41618	1.9909e-05	down
ENSMUSG00000026627	-2.31122	1.36946e-06	down
ENSMUSG00000026628	-3.99377	2.74879e-11	down
ENSMUSG00000026630	-1.00125	0.0220918	down
ENSMUSG00000026648	-1.21025	0.000437247	down
ENSMUSG00000026650	-3.34589	0.00415381	down
ENSMUSG00000026657	-1.69599	8.57241e-07	down
ENSMUSG00000026664	1.09907	0.000474866	up
ENSMUSG00000026669	-2.66194	5.48236e-05	down
ENSMUSG00000026679	1.22272	0.0499985	up
ENSMUSG00000026683	-3.25797	8.269e-07	down
ENSMUSG00000026691	-2.66625	0.0100029	down
ENSMUSG00000026692	1.8112	0.000735375	up
ENSMUSG00000026700	-3.71348	0.0495047	down
ENSMUSG00000026712	-1.61356	6.24073e-08	down
ENSMUSG00000026715	1.48546	0.000106195	up
ENSMUSG00000026728	-1.66406	4.2261e-09	down
ENSMUSG00000026735	3.51931	0.0237087	up
ENSMUSG00000026736	1.34067	0.0422304	up
ENSMUSG00000026737	-1.23378	0.000836061	down
ENSMUSG00000026749	-1.21124	2.27409e-05	down
ENSMUSG00000026765	-1.25074	0.026094	down
ENSMUSG00000026768	2.55232	0.000383393	up
ENSMUSG00000026779	-2.52246	5.52436e-06	down
ENSMUSG00000026786	-2.28566	8.97017e-07	down
ENSMUSG00000026796	-3.07046	1.21517e-08	down
ENSMUSG00000026807	-3.17088	3.30955e-07	down
ENSMUSG00000026809	-3.05558	1.06591e-05	down
ENSMUSG00000026820	1.11112	0.00018757	up
ENSMUSG00000026822	-1.44691	0.000470768	down
ENSMUSG00000026827	2.39142	7.18706e-06	up
ENSMUSG00000026829	-1.82881	5.27178e-05	down
ENSMUSG00000026832	-1.65363	2.65839e-05	down
ENSMUSG00000026833	-1.38534	6.02594e-07	down
ENSMUSG00000026837	-1.58984	1.64817e-08	down
ENSMUSG00000026840	-1.89988	3.12101e-07	down
ENSMUSG00000026853	1.12627	0.000329718	up
ENSMUSG00000026873	-1.06812	0.0176621	down
ENSMUSG00000026874	-1.57709	0.0484469	down
ENSMUSG00000026922	1.69335	4.43632e-07	up
ENSMUSG00000026928	-1.6811	0.000976627	down
ENSMUSG00000026938	-1.08262	0.0169874	down
ENSMUSG00000026940	1.64946	0.00207839	up
ENSMUSG00000026941	1.37888	0.000833783	up
ENSMUSG00000026955	-3.24957	1.93924e-06	down
ENSMUSG00000026956	-1.64463	9.50918e-05	down
ENSMUSG00000026971	-6.08721	0.00123693	down
ENSMUSG00000026979	-2.84979	8.78777e-08	down
ENSMUSG00000026981	-6.02377	5.47839e-11	down
ENSMUSG00000027009	-1.87276	1.08185e-06	down
ENSMUSG00000027016	-1.03992	0.0241986	down
ENSMUSG00000027022	-5.30489	0.00416582	down
ENSMUSG00000027035	-2.429	3.78592e-07	down
ENSMUSG00000027048	2.12195	0.0209447	up
ENSMUSG00000027068	-2.64421	6.11317e-05	down
ENSMUSG00000027076	1.11202	5.2696e-06	up
ENSMUSG00000027077	-3.91793	0.0323479	down
ENSMUSG00000027087	-1.32915	0.000145559	down
ENSMUSG00000027195	1.0199	4.97663e-05	up
ENSMUSG00000027199	-1.86929	5.60363e-07	down
ENSMUSG00000027204	-2.73528	3.49785e-15	down
ENSMUSG00000027210	1.02474	0.000103131	up
ENSMUSG00000027224	-2.7163	1.25649e-12	down
ENSMUSG00000027225	1.82769	0.034098	up
ENSMUSG00000027230	-1.37994	8.76767e-07	down
ENSMUSG00000027249	2.61283	0.000745871	up
ENSMUSG00000027253	-1.87819	9.8375e-05	down
ENSMUSG00000027254	-1.94497	2.42748e-09	down
ENSMUSG00000027282	1.0948	0.000122797	up
ENSMUSG00000027293	-1.78765	1.38368e-06	down
ENSMUSG00000027296	2.56225	1.10386e-07	up
ENSMUSG00000027301	3.33292	0.0345437	up
ENSMUSG00000027303	-1.00577	7.27637e-05	down
ENSMUSG00000027306	-2.61008	6.54739e-08	down
ENSMUSG00000027315	-3.84961	0.00308575	down
ENSMUSG00000027316	1.20982	0.00109597	up
ENSMUSG00000027322	-3.03953	5.40035e-08	down
ENSMUSG00000027323	-2.09378	4.11535e-05	down
ENSMUSG00000027326	-3.10725	2.75499e-07	down
ENSMUSG00000027327	1.55424	1.53821e-05	up
ENSMUSG00000027330	-1.19866	5.15399e-05	down
ENSMUSG00000027331	-1.88875	3.8253e-05	down
ENSMUSG00000027338	-2.15296	0.000783119	down
ENSMUSG00000027342	-1.24733	8.5086e-05	down
ENSMUSG00000027344	-3.96425	0.0176198	down
ENSMUSG00000027357	1.12181	0.000150107	up
ENSMUSG00000027359	3.16452	0.00403557	up
ENSMUSG00000027371	1.06931	0.000311455	up
ENSMUSG00000027376	-5.87196	0.00171998	down
ENSMUSG00000027379	-3.88626	2.93853e-08	down
ENSMUSG00000027386	-2.37576	2.83724e-05	down
ENSMUSG00000027387	1.14377	0.000377296	up
ENSMUSG00000027399	-1.47716	0.0256031	down
ENSMUSG00000027401	2.50659	0.000879754	up
ENSMUSG00000027406	1.46012	4.67075e-05	up
ENSMUSG00000027408	-1.70376	7.08385e-05	down
ENSMUSG00000027423	-1.24785	0.000467369	down
ENSMUSG00000027435	-1.46981	7.14881e-07	down
ENSMUSG00000027452	1.02384	0.0109779	up
ENSMUSG00000027457	1.37833	0.0292114	up
ENSMUSG00000027460	-1.46875	0.00780107	down
ENSMUSG00000027463	-1.23959	0.000510729	down
ENSMUSG00000027469	-3.09929	9.90197e-09	down
ENSMUSG00000027490	-1.3932	2.00234e-06	down
ENSMUSG00000027496	-1.42731	0.00145804	down
ENSMUSG00000027505	-3.59191	0.0461727	down
ENSMUSG00000027506	-2.00325	1.10722e-05	down
ENSMUSG00000027544	-1.44315	0.000394845	down
ENSMUSG00000027560	-1.38457	0.00883168	down
ENSMUSG00000027605	1.29549	0.00219082	up
ENSMUSG00000027606	-2.42175	0.029786	down
ENSMUSG00000027635	-1.25944	0.000338905	down
ENSMUSG00000027641	-1.03654	0.000649388	down
ENSMUSG00000027643	-5.7243	7.27544e-05	down
ENSMUSG00000027646	-1.2907	5.29306e-05	down
ENSMUSG00000027654	-1.75973	7.53014e-05	down
ENSMUSG00000027661	-1.53685	2.64067e-05	down
ENSMUSG00000027669	-1.34383	5.55365e-05	down
ENSMUSG00000027673	1.39533	5.6207e-07	up
ENSMUSG00000027678	-1.03596	0.000192765	down
ENSMUSG00000027690	2.3452	0.0488496	up
ENSMUSG00000027698	-3.93531	4.25955e-09	down
ENSMUSG00000027699	-2.56168	9.05881e-07	down
ENSMUSG00000027715	-2.9332	2.24965e-08	down
ENSMUSG00000027716	1.8876	0.000404307	up
ENSMUSG00000027737	-2.38298	6.77691e-10	down
ENSMUSG00000027748	-1.64813	0.0344639	down
ENSMUSG00000027750	-2.00155	4.52055e-06	down
ENSMUSG00000027784	1.15973	0.000481291	up
ENSMUSG00000027809	1.4044	0.000244589	up
ENSMUSG00000027832	-2.07301	6.23027e-05	down
ENSMUSG00000027843	-1.90148	0.000381098	down
ENSMUSG00000027848	-1.70874	9.17681e-06	down
ENSMUSG00000027849	-5.84512	0.00223109	down
ENSMUSG00000027861	1.77474	0.0102014	up
ENSMUSG00000027864	-1.04529	0.002699	down
ENSMUSG00000027869	2.86722	0.00997465	up
ENSMUSG00000027871	4.08417	0.0336438	up
ENSMUSG00000027887	2.42374	0.000574068	up
ENSMUSG00000027894	2.45393	0.000561125	up
ENSMUSG00000027902	4.09114	1.03019e-05	up
ENSMUSG00000027940	-1.12431	0.000114374	down
ENSMUSG00000027950	1.30675	0.000941852	up
ENSMUSG00000027952	1.18067	0.000100731	up
ENSMUSG00000027955	-1.83451	1.83083e-06	down
ENSMUSG00000027956	-1.94843	0.000919003	down
ENSMUSG00000027959	-1.03651	0.0108217	down
ENSMUSG00000027983	1.42557	1.46459e-05	up
ENSMUSG00000027984	1.26256	0.000216792	up
ENSMUSG00000027994	-1.96867	2.41699e-05	down
ENSMUSG00000027995	-1.00797	0.00450755	down
ENSMUSG00000028001	2.3477	0.00317147	up
ENSMUSG00000028013	1.07508	3.92314e-06	up
ENSMUSG00000028028	-1.62259	0.000125599	down
ENSMUSG00000028031	2.16839	0.000904778	up
ENSMUSG00000028039	1.3967	0.00358017	up
ENSMUSG00000028063	-1.03388	0.000230342	down
ENSMUSG00000028064	1.18735	0.000389556	up
ENSMUSG00000028068	-3.33417	6.47746e-10	down
ENSMUSG00000028100	1.079	0.00940286	up
ENSMUSG00000028108	-1.3596	4.92473e-05	down
ENSMUSG00000028111	-3.35722	1.89629e-09	down
ENSMUSG00000028121	-1.53569	2.03985e-06	down
ENSMUSG00000028132	2.16108	0.000221101	up
ENSMUSG00000028133	1.18514	0.00176281	up
ENSMUSG00000028148	-2.85807	0.0328452	down
ENSMUSG00000028150	3.11423	5.75135e-10	up
ENSMUSG00000028152	-1.31481	1.15303e-05	down
ENSMUSG00000028159	-1.62469	1.60735e-05	down
ENSMUSG00000028164	-1.08253	7.85268e-05	down
ENSMUSG00000028175	-3.90351	2.57247e-06	down
ENSMUSG00000028186	3.11167	0.00181656	up
ENSMUSG00000028194	-1.71572	6.30849e-05	down
ENSMUSG00000028195	-2.68588	2.27414e-09	down
ENSMUSG00000028197	-2.51157	0.00251066	down
ENSMUSG00000028222	5.17031	4.09999e-05	up
ENSMUSG00000028223	1.32747	0.000103706	up
ENSMUSG00000028226	1.50793	0.00966452	up
ENSMUSG00000028229	1.25984	3.75196e-05	up
ENSMUSG00000028238	-7.52602	7.33427e-14	down
ENSMUSG00000028240	3.10423	0.0287672	up
ENSMUSG00000028261	1.33756	1.26177e-08	up
ENSMUSG00000028262	-2.43937	0.0285565	down
ENSMUSG00000028278	-1.75426	0.0193241	down
ENSMUSG00000028307	2.16228	0.00795201	up
ENSMUSG00000028312	-1.68592	6.67306e-07	down
ENSMUSG00000028327	-5.7315	6.54175e-09	down
ENSMUSG00000028334	-1.13268	4.90856e-06	down
ENSMUSG00000028337	-2.31899	1.14849e-09	down
ENSMUSG00000028339	-1.46353	5.31939e-06	down
ENSMUSG00000028341	-2.09241	0.00358859	down
ENSMUSG00000028351	1.34029	0.00500384	up
ENSMUSG00000028354	1.83598	0.0124766	up
ENSMUSG00000028356	2.41075	0.00116357	up
ENSMUSG00000028359	1.65587	0.00165206	up
ENSMUSG00000028364	-1.37038	4.28215e-05	down
ENSMUSG00000028369	-1.36637	4.63189e-07	down
ENSMUSG00000028378	-1.12356	0.000784424	down
ENSMUSG00000028385	-1.57933	2.16794e-06	down
ENSMUSG00000028393	1.0484	0.000379695	up
ENSMUSG00000028435	-4.107	0.000668396	down
ENSMUSG00000028441	1.26965	0.0484099	up
ENSMUSG00000028445	-1.2919	0.000690072	down
ENSMUSG00000028459	-1.68115	0.0163627	down
ENSMUSG00000028461	1.0321	2.87717e-06	up
ENSMUSG00000028463	-2.61822	0.000213407	down
ENSMUSG00000028464	1.94423	0.000378761	up
ENSMUSG00000028465	-1.3505	9.29013e-06	down
ENSMUSG00000028470	1.1989	2.13396e-05	up
ENSMUSG00000028497	-1.8283	3.50819e-07	down
ENSMUSG00000028518	1.11216	0.000496668	up
ENSMUSG00000028519	2.21764	0.00958377	up
ENSMUSG00000028527	1.8678	7.88987e-05	up
ENSMUSG00000028528	-1.79659	0.00619017	down
ENSMUSG00000028544	-4.99856	0.0314797	down
ENSMUSG00000028555	-1.51887	0.000655442	down
ENSMUSG00000028581	-2.99096	2.15652e-08	down
ENSMUSG00000028587	-1.7175	0.00186164	down
ENSMUSG00000028589	-6.65474	0.00248387	down
ENSMUSG00000028591	-2.31773	0.00763236	down
ENSMUSG00000028599	-2.00678	4.31359e-07	down
ENSMUSG00000028607	1.33446	0.000188082	up
ENSMUSG00000028613	-1.35484	0.0185525	down
ENSMUSG00000028636	1.16858	3.78649e-07	up
ENSMUSG00000028641	-1.04654	1.02362e-06	down
ENSMUSG00000028648	1.02212	0.000226928	up
ENSMUSG00000028654	-1.88194	0.00428229	down
ENSMUSG00000028671	1.34096	1.27911e-06	up
ENSMUSG00000028678	-3.11145	7.93873e-07	down
ENSMUSG00000028701	2.05415	2.33259e-06	up
ENSMUSG00000028702	-2.02304	0.000118559	down
ENSMUSG00000028718	-3.0762	1.5218e-06	down
ENSMUSG00000028737	1.47723	8.3729e-06	up
ENSMUSG00000028751	-2.06548	0.000182338	down
ENSMUSG00000028763	-1.60595	5.98223e-11	down
ENSMUSG00000028773	3.70925	0.000473604	up
ENSMUSG00000028780	-1.03281	0.000415267	down
ENSMUSG00000028786	-3.1597	0.0131187	down
ENSMUSG00000028825	-1.93148	0.0218635	down
ENSMUSG00000028832	-1.95583	2.426e-08	down
ENSMUSG00000028841	1.33834	0.0250861	up
ENSMUSG00000028843	-1.89641	2.7751e-06	down
ENSMUSG00000028864	-1.76541	4.71059e-05	down
ENSMUSG00000028865	3.13878	5.98413e-06	up
ENSMUSG00000028873	-2.17659	1.874e-06	down
ENSMUSG00000028874	-1.68646	0.000443644	down
ENSMUSG00000028883	1.10624	0.0106152	up
ENSMUSG00000028910	1.30754	0.0002655	up
ENSMUSG00000028917	-1.08319	0.00127129	down
ENSMUSG00000028926	-1.09232	2.71231e-06	down
ENSMUSG00000028927	-1.88825	0.000115829	down
ENSMUSG00000028931	-2.67257	2.80039e-08	down
ENSMUSG00000028961	1.02306	0.000480793	up
ENSMUSG00000028967	-1.34405	0.00163901	down
ENSMUSG00000028976	3.19255	0.00142904	up
ENSMUSG00000028998	1.01718	1.21804e-05	up
ENSMUSG00000029001	1.53635	2.03708e-05	up
ENSMUSG00000029026	2.11829	0.0166795	up
ENSMUSG00000029036	1.08611	2.39637e-05	up
ENSMUSG00000029055	-2.40486	0.00289135	down
ENSMUSG00000029059	-1.15546	0.000680331	down
ENSMUSG00000029070	-1.08476	1.71763e-05	down
ENSMUSG00000029082	-1.02874	0.0283386	down
ENSMUSG00000029093	2.23585	0.000803917	up
ENSMUSG00000029108	-1.09451	0.0043003	down
ENSMUSG00000029119	-1.44438	9.57469e-09	down
ENSMUSG00000029158	-6.53801	0.000180962	down
ENSMUSG00000029167	1.66633	7.83149e-05	up
ENSMUSG00000029177	-1.77123	7.71867e-05	down
ENSMUSG00000029185	-1.08763	2.10998e-06	down
ENSMUSG00000029188	2.15831	0.00246136	up
ENSMUSG00000029189	-6.26702	5.7448e-10	down
ENSMUSG00000029204	-1.87345	0.00124441	down
ENSMUSG00000029211	1.69805	0.0167265	up
ENSMUSG00000029217	-1.90406	9.62849e-05	down
ENSMUSG00000029223	-1.66983	0.000170748	down
ENSMUSG00000029231	-1.06894	0.000410026	down
ENSMUSG00000029245	2.25424	0.00051478	up
ENSMUSG00000029254	-4.44285	3.413e-08	down
ENSMUSG00000029255	-1.97996	0.0356418	down
ENSMUSG00000029272	-7.47908	6.24231e-05	down
ENSMUSG00000029299	-1.94707	3.30029e-05	down
ENSMUSG00000029304	-3.19506	1.64608e-06	down
ENSMUSG00000029335	-1.38842	0.000132295	down
ENSMUSG00000029352	1.17153	0.0161429	up
ENSMUSG00000029359	1.10423	0.0194158	up
ENSMUSG00000029361	-1.58981	0.000773496	down
ENSMUSG00000029369	2.59634	0.0180054	up
ENSMUSG00000029370	3.09181	2.12997e-05	up
ENSMUSG00000029372	1.08131	0.0108365	up
ENSMUSG00000029377	-2.4835	0.0252033	down
ENSMUSG00000029378	-5.19443	0.00249049	down
ENSMUSG00000029380	-2.82608	3.19733e-07	down
ENSMUSG00000029414	-3.32483	6.60784e-08	down
ENSMUSG00000029419	1.25917	0.0226641	up
ENSMUSG00000029420	-2.6292	0.0131051	down
ENSMUSG00000029445	1.41114	0.00605895	up
ENSMUSG00000029456	1.17881	0.00010972	up
ENSMUSG00000029468	-1.98862	2.05878e-07	down
ENSMUSG00000029470	-1.3068	0.000216089	down
ENSMUSG00000029482	1.90786	2.68058e-06	up
ENSMUSG00000029484	-1.39787	2.89375e-08	down
ENSMUSG00000029499	1.09385	0.00647376	up
ENSMUSG00000029516	-1.74324	8.38606e-06	down
ENSMUSG00000029552	-1.50452	0.000103212	down
ENSMUSG00000029553	-1.64791	0.000863862	down
ENSMUSG00000029580	-1.11797	0.000163854	down
ENSMUSG00000029581	-1.1935	4.49031e-06	down
ENSMUSG00000029603	1.65897	0.0381846	up
ENSMUSG00000029608	-6.05435	0.000521843	down
ENSMUSG00000029622	-1.02874	0.000294331	down
ENSMUSG00000029630	2.9186	0.00470977	up
ENSMUSG00000029632	1.223	2.09364e-05	up
ENSMUSG00000029661	-2.34689	9.39755e-09	down
ENSMUSG00000029664	-2.00896	3.26725e-06	down
ENSMUSG00000029683	-5.68871	0.00912117	down
ENSMUSG00000029685	-3.49163	0.00191689	down
ENSMUSG00000029712	-3.28118	0.000703987	down
ENSMUSG00000029718	-1.6267	1.58854e-05	down
ENSMUSG00000029752	1.25403	1.1706e-05	up
ENSMUSG00000029769	2.35792	0.000248182	up
ENSMUSG00000029771	-2.43075	1.844e-06	down
ENSMUSG00000029776	1.08537	0.000243742	up
ENSMUSG00000029778	-1.42734	2.37085e-05	down
ENSMUSG00000029788	-2.51442	0.0117698	down
ENSMUSG00000029816	-7.82226	1.09908e-11	down
ENSMUSG00000029819	-6.20745	2.85535e-05	down
ENSMUSG00000029822	-1.4893	6.60238e-05	down
ENSMUSG00000029866	3.23621	0.000319632	up
ENSMUSG00000029910	-1.15825	0.00219376	down
ENSMUSG00000029919	-3.66046	4.58927e-07	down
ENSMUSG00000029925	-2.77745	1.73815e-08	down
ENSMUSG00000029994	-1.15752	0.000106759	down
ENSMUSG00000030030	1.29373	0.00496722	up
ENSMUSG00000030041	-2.37544	0.000969838	down
ENSMUSG00000030047	-4.09618	3.83478e-10	down
ENSMUSG00000030054	1.21134	0.0123272	up
ENSMUSG00000030055	-1.30186	1.54706e-05	down
ENSMUSG00000030064	-1.33625	8.54951e-06	down
ENSMUSG00000030069	3.00373	0.000613775	up
ENSMUSG00000030084	-1.48915	5.55724e-07	down
ENSMUSG00000030089	-1.67267	3.44391e-07	down
ENSMUSG00000030091	-1.87773	1.20127e-05	down
ENSMUSG00000030096	-1.0453	0.007852	down
ENSMUSG00000030103	2.11214	1.66019e-08	up
ENSMUSG00000030110	-2.25656	1.23424e-06	down
ENSMUSG00000030116	-1.94292	2.42877e-10	down
ENSMUSG00000030117	-6.12652	7.89568e-07	down
ENSMUSG00000030123	-1.27922	2.05019e-06	down
ENSMUSG00000030131	2.94081	0.0312386	up
ENSMUSG00000030137	3.1442	0.000115397	up
ENSMUSG00000030144	-3.0491	2.85343e-05	down
ENSMUSG00000030147	-2.00944	0.00022783	down
ENSMUSG00000030148	-2.57643	9.0597e-07	down
ENSMUSG00000030159	1.24283	0.00108833	up
ENSMUSG00000030162	-1.78491	0.00336878	down
ENSMUSG00000030200	-3.44003	0.00422607	down
ENSMUSG00000030206	-4.09366	7.20755e-05	down
ENSMUSG00000030208	-2.17137	3.95232e-08	down
ENSMUSG00000030220	-1.51162	5.76155e-06	down
ENSMUSG00000030222	2.66307	9.50722e-05	up
ENSMUSG00000030223	-2.74238	1.51727e-07	down
ENSMUSG00000030236	1.84076	0.0142958	up
ENSMUSG00000030244	1.30235	0.00402771	up
ENSMUSG00000030263	-2.17894	2.40569e-06	down
ENSMUSG00000030268	-1.68698	7.64146e-05	down
ENSMUSG00000030283	-1.76307	0.00323799	down
ENSMUSG00000030321	1.19229	0.0478325	up
ENSMUSG00000030329	-1.88519	5.79733e-05	down
ENSMUSG00000030335	1.03864	1.18918e-05	up
ENSMUSG00000030342	-2.10393	9.5689e-06	down
ENSMUSG00000030351	-2.48907	1.45301e-05	down
ENSMUSG00000030359	1.94507	0.00107797	up
ENSMUSG00000030361	-2.58378	1.13699e-05	down
ENSMUSG00000030376	1.38424	0.0290888	up
ENSMUSG00000030378	1.56336	0.0229417	up
ENSMUSG00000030382	1.5489	0.0384639	up
ENSMUSG00000030402	1.86029	0.0459217	up
ENSMUSG00000030427	-2.40117	3.23101e-06	down
ENSMUSG00000030431	1.12053	0.000243445	up
ENSMUSG00000030433	-2.90924	4.98846e-05	down
ENSMUSG00000030447	-1.07213	7.59772e-05	down
ENSMUSG00000030470	-5.00601	0.00569766	down
ENSMUSG00000030483	2.46827	0.00111094	up
ENSMUSG00000030510	-1.92497	0.0188649	down
ENSMUSG00000030523	-2.81772	0.000548635	down
ENSMUSG00000030532	1.0798	2.8152e-06	up
ENSMUSG00000030536	-2.07862	2.1645e-07	down
ENSMUSG00000030553	2.2323	0.023422	up
ENSMUSG00000030559	-1.72168	0.000138122	down
ENSMUSG00000030562	-1.16074	0.00725911	down
ENSMUSG00000030577	-4.14337	3.94086e-08	down
ENSMUSG00000030579	-3.12475	4.9194e-08	down
ENSMUSG00000030592	-3.30946	1.26749e-09	down
ENSMUSG00000030605	-1.78181	6.67761e-10	down
ENSMUSG00000030612	1.15652	1.13103e-06	up
ENSMUSG00000030621	1.76765	0.00110889	up
ENSMUSG00000030638	1.5569	0.0433172	up
ENSMUSG00000030641	-2.18812	9.96189e-06	down
ENSMUSG00000030651	-5.57712	2.47174e-07	down
ENSMUSG00000030652	1.30113	1.30102e-05	up
ENSMUSG00000030653	-1.04406	0.000236841	down
ENSMUSG00000030657	-2.61329	7.88096e-08	down
ENSMUSG00000030659	-1.31587	1.14583e-06	down
ENSMUSG00000030672	-1.99064	0.0189865	down
ENSMUSG00000030677	-2.36924	2.34798e-06	down
ENSMUSG00000030683	-1.1196	0.00634735	down
ENSMUSG00000030688	2.3274	6.99e-07	up
ENSMUSG00000030701	1.71673	0.000345212	up
ENSMUSG00000030707	-2.02859	1.13098e-05	down
ENSMUSG00000030711	1.20871	0.00035154	up
ENSMUSG00000030713	3.76075	0.0120792	up
ENSMUSG00000030730	-3.90302	0.00209063	down
ENSMUSG00000030732	3.35794	0.00748153	up
ENSMUSG00000030737	-1.83696	8.60662e-06	down
ENSMUSG00000030742	-1.62993	0.00117836	down
ENSMUSG00000030759	-1.05998	5.15969e-06	down
ENSMUSG00000030760	-1.1503	0.00160335	down
ENSMUSG00000030761	-2.4443	2.32103e-07	down
ENSMUSG00000030762	1.89607	0.00449322	up
ENSMUSG00000030766	-1.0457	0.000180257	down
ENSMUSG00000030769	-2.92576	0.00161625	down
ENSMUSG00000030772	1.09371	0.0456037	up
ENSMUSG00000030774	-1.88283	6.95732e-05	down
ENSMUSG00000030785	-2.41281	0.0147126	down
ENSMUSG00000030786	-3.50593	9.72747e-10	down
ENSMUSG00000030787	-1.22463	0.0132346	down
ENSMUSG00000030789	-5.75673	3.02883e-13	down
ENSMUSG00000030790	-1.43295	7.79901e-07	down
ENSMUSG00000030793	-1.85198	3.40855e-05	down
ENSMUSG00000030798	-2.35855	1.34927e-06	down
ENSMUSG00000030806	1.03502	0.000592387	up
ENSMUSG00000030826	1.08658	6.20862e-05	up
ENSMUSG00000030827	1.60711	0.00243425	up
ENSMUSG00000030834	1.46612	0.0258964	up
ENSMUSG00000030844	-1.46958	0.000193154	down
ENSMUSG00000030849	1.10945	0.00911662	up
ENSMUSG00000030861	1.01817	0.000587006	up
ENSMUSG00000030867	-2.56536	5.36054e-07	down
ENSMUSG00000030869	1.27558	3.48435e-05	up
ENSMUSG00000030882	1.08337	0.000854217	up
ENSMUSG00000030884	1.40985	4.68908e-05	up
ENSMUSG00000030887	1.12591	0.0298842	up
ENSMUSG00000030895	1.68949	0.00961663	up
ENSMUSG00000030935	3.38321	2.16756e-05	up
ENSMUSG00000030972	1.4722	0.0110995	up
ENSMUSG00000031004	-3.54948	1.07104e-13	down
ENSMUSG00000031007	-1.05694	0.000242039	down
ENSMUSG00000031016	-1.15514	0.000465491	down
ENSMUSG00000031022	2.81027	0.00686578	up
ENSMUSG00000031059	1.17175	7.52485e-06	up
ENSMUSG00000031093	-1.06986	1.18654e-05	down
ENSMUSG00000031097	-2.86326	0.00020874	down
ENSMUSG00000031098	-4.60348	0.00351676	down
ENSMUSG00000031099	-1.31583	0.00857809	down
ENSMUSG00000031101	-2.48557	7.46956e-07	down
ENSMUSG00000031103	-1.42301	2.20925e-06	down
ENSMUSG00000031104	1.49339	0.011672	up
ENSMUSG00000031129	-1.29563	3.39643e-05	down
ENSMUSG00000031133	-1.16334	9.50798e-06	down
ENSMUSG00000031137	-2.49394	5.03194e-07	down
ENSMUSG00000031138	-2.48123	0.0411382	down
ENSMUSG00000031142	-3.25194	2.03832e-05	down
ENSMUSG00000031146	-1.11531	3.30195e-05	down
ENSMUSG00000031165	-2.56153	3.68321e-07	down
ENSMUSG00000031170	-2.3334	0.0458952	down
ENSMUSG00000031189	-1.8593	0.000103625	down
ENSMUSG00000031216	-1.50815	1.45039e-06	down
ENSMUSG00000031220	1.12991	0.0067324	up
ENSMUSG00000031231	1.29043	2.32472e-05	up
ENSMUSG00000031239	-1.63447	0.00741611	down
ENSMUSG00000031250	-4.09063	0.0116383	down
ENSMUSG00000031253	-1.08707	0.000531772	down
ENSMUSG00000031262	-2.24169	2.01116e-05	down
ENSMUSG00000031264	-2.8263	7.10981e-07	down
ENSMUSG00000031266	-2.74724	3.08645e-07	down
ENSMUSG00000031274	-1.06245	0.0240406	down
ENSMUSG00000031284	1.41313	0.00861188	up
ENSMUSG00000031289	-2.36282	0.000990736	down
ENSMUSG00000031299	1.47527	0.000120577	up
ENSMUSG00000031343	1.03941	0.0170249	up
ENSMUSG00000031355	-1.21698	0.0150437	down
ENSMUSG00000031367	-1.19894	0.000411294	down
ENSMUSG00000031373	1.16005	0.00299212	up
ENSMUSG00000031375	-2.00717	4.52314e-08	down
ENSMUSG00000031376	-4.94854	0.000594799	down
ENSMUSG00000031383	-2.47239	2.4739e-06	down
ENSMUSG00000031385	-1.16452	0.0331175	down
ENSMUSG00000031387	-1.47002	0.000313109	down
ENSMUSG00000031389	-1.36756	0.00338827	down
ENSMUSG00000031391	-1.12141	0.000184003	down
ENSMUSG00000031398	-1.26762	1.75824e-05	down
ENSMUSG00000031409	5.33874	0.000813921	up
ENSMUSG00000031425	1.02929	0.0366545	up
ENSMUSG00000031431	-1.24318	0.00010238	down
ENSMUSG00000031438	-6.96312	8.61237e-17	down
ENSMUSG00000031443	-7.85251	1.70315e-16	down
ENSMUSG00000031444	-3.78351	1.5691e-09	down
ENSMUSG00000031448	3.32467	0.000130313	up
ENSMUSG00000031449	2.95321	0.00269595	up
ENSMUSG00000031461	-1.65359	0.0326549	down
ENSMUSG00000031465	-1.461	1.76309e-06	down
ENSMUSG00000031486	-1.01173	0.00263031	down
ENSMUSG00000031502	-1.36884	5.88543e-08	down
ENSMUSG00000031503	-1.21859	9.8401e-07	down
ENSMUSG00000031506	-3.10749	5.23718e-07	down
ENSMUSG00000031519	-1.28948	0.0445169	down
ENSMUSG00000031530	2.01426	1.13471e-11	up
ENSMUSG00000031538	-1.15739	1.49399e-05	down
ENSMUSG00000031574	2.02639	0.00130401	up
ENSMUSG00000031594	1.80776	0.0264725	up
ENSMUSG00000031595	-1.69466	0.000469216	down
ENSMUSG00000031596	-1.33184	0.00179095	down
ENSMUSG00000031608	-2.28361	3.22754e-06	down
ENSMUSG00000031629	-1.47962	0.000806303	down
ENSMUSG00000031636	3.93744	7.92019e-06	up
ENSMUSG00000031659	-3.60215	5.5933e-09	down
ENSMUSG00000031662	-2.11187	1.99779e-05	down
ENSMUSG00000031709	-1.49527	1.39104e-06	down
ENSMUSG00000031710	3.98671	0.000559867	up
ENSMUSG00000031722	-1.72042	2.05282e-06	down
ENSMUSG00000031725	1.50987	0.00370419	up
ENSMUSG00000031727	-2.25979	0.00966892	down
ENSMUSG00000031740	-1.68286	9.09199e-06	down
ENSMUSG00000031760	-3.60051	0.00158398	down
ENSMUSG00000031762	-1.87624	1.04719e-06	down
ENSMUSG00000031767	1.31399	4.2366e-06	up
ENSMUSG00000031775	-1.17234	0.0258965	down
ENSMUSG00000031779	-2.11781	0.000104871	down
ENSMUSG00000031782	1.11982	0.000926266	up
ENSMUSG00000031799	-1.38912	2.97314e-07	down
ENSMUSG00000031803	-1.81598	4.22462e-05	down
ENSMUSG00000031808	1.04531	0.000231597	up
ENSMUSG00000031818	1.1997	2.35364e-05	up
ENSMUSG00000031827	-2.80538	5.38122e-08	down
ENSMUSG00000031833	-1.1781	0.000266509	down
ENSMUSG00000031845	-2.56591	1.39139e-06	down
ENSMUSG00000031860	1.54978	0.00410316	up
ENSMUSG00000031870	2.7456	0.0191127	up
ENSMUSG00000031875	-1.48592	4.3376e-05	down
ENSMUSG00000031877	-1.18058	0.00267867	down
ENSMUSG00000031898	-3.86759	0.000467341	down
ENSMUSG00000031906	-2.1278	9.83143e-07	down
ENSMUSG00000031934	-1.15174	0.00147798	down
ENSMUSG00000031958	1.54831	0.000136433	up
ENSMUSG00000031963	-1.58125	4.72912e-06	down
ENSMUSG00000031965	5.31827	0.00366376	up
ENSMUSG00000031971	-2.3566	4.95619e-06	down
ENSMUSG00000031972	-2.66582	0.00205422	down
ENSMUSG00000031980	1.62101	0.0145767	up
ENSMUSG00000031987	1.17649	0.000125239	up
ENSMUSG00000031995	-1.04273	0.00693181	down
ENSMUSG00000032013	-4.91043	6.56211e-12	down
ENSMUSG00000032020	-2.43924	5.64548e-06	down
ENSMUSG00000032036	-1.67657	6.32052e-05	down
ENSMUSG00000032046	-1.23649	9.21453e-05	down
ENSMUSG00000032047	1.1581	0.000836149	up
ENSMUSG00000032051	1.26081	1.55319e-05	up
ENSMUSG00000032062	1.16503	0.0212669	up
ENSMUSG00000032064	1.90574	3.05405e-09	up
ENSMUSG00000032067	1.09379	4.173e-05	up
ENSMUSG00000032068	-4.16791	0.00051987	down
ENSMUSG00000032076	-3.76828	4.01021e-07	down
ENSMUSG00000032079	2.76624	0.0124907	up
ENSMUSG00000032080	2.72368	0.00901304	up
ENSMUSG00000032081	2.49815	8.34721e-07	up
ENSMUSG00000032083	2.29887	0.00149501	up
ENSMUSG00000032085	2.19254	0.000345682	up
ENSMUSG00000032089	-2.16605	7.20176e-07	down
ENSMUSG00000032092	2.47101	0.000200714	up
ENSMUSG00000032113	-1.40222	0.00418537	down
ENSMUSG00000032118	1.47197	0.0016816	up
ENSMUSG00000032122	-5.02878	5.38169e-11	down
ENSMUSG00000032174	-1.39866	0.0483022	down
ENSMUSG00000032204	-1.45342	0.0117544	down
ENSMUSG00000032207	-1.65624	0.0314817	down
ENSMUSG00000032218	-3.28651	5.15418e-09	down
ENSMUSG00000032220	-3.39929	5.78055e-08	down
ENSMUSG00000032226	-5.00339	0.0303499	down
ENSMUSG00000032231	-1.29902	2.08526e-06	down
ENSMUSG00000032243	-1.19872	0.00518772	down
ENSMUSG00000032254	-2.64361	5.63079e-09	down
ENSMUSG00000032259	2.92692	0.0153628	up
ENSMUSG00000032278	-5.16621	0.000268663	down
ENSMUSG00000032279	1.08463	0.00226498	up
ENSMUSG00000032291	-2.81521	0.0306508	down
ENSMUSG00000032310	2.43014	0.00933786	up
ENSMUSG00000032314	1.07866	0.00105046	up
ENSMUSG00000032315	2.47555	0.00181269	up
ENSMUSG00000032322	-1.84057	0.00023309	down
ENSMUSG00000032327	1.89426	0.0111065	up
ENSMUSG00000032330	1.04314	0.000215489	up
ENSMUSG00000032344	-1.11603	0.0079367	down
ENSMUSG00000032348	1.01571	0.0173151	up
ENSMUSG00000032357	2.51126	3.26004e-05	up
ENSMUSG00000032358	-3.87149	0.0309121	down
ENSMUSG00000032363	-1.1046	0.000133507	down
ENSMUSG00000032375	-1.38002	6.56547e-06	down
ENSMUSG00000032400	-1.23058	0.00132103	down
ENSMUSG00000032403	1.14653	4.64769e-05	up
ENSMUSG00000032415	1.10779	0.00675406	up
ENSMUSG00000032418	1.77818	8.65176e-06	up
ENSMUSG00000032436	-1.01142	0.0059863	down
ENSMUSG00000032482	1.69457	0.00537692	up
ENSMUSG00000032484	3.82807	2.26449e-10	up
ENSMUSG00000032487	-2.11649	0.0147098	down
ENSMUSG00000032492	1.33473	0.0019414	up
ENSMUSG00000032514	-2.49269	0.00999369	down
ENSMUSG00000032530	-5.13424	9.42741e-05	down
ENSMUSG00000032562	-1.03004	1.95925e-05	down
ENSMUSG00000032578	2.72158	9.4521e-10	up
ENSMUSG00000032589	-2.53182	2.66055e-05	down
ENSMUSG00000032602	1.71619	2.84495e-06	up
ENSMUSG00000032625	-1.43587	2.1604e-07	down
ENSMUSG00000032643	-1.53512	0.000860162	down
ENSMUSG00000032661	-1.86351	0.00711332	down
ENSMUSG00000032680	1.58855	0.0244814	up
ENSMUSG00000032698	-1.17087	0.000165592	down
ENSMUSG00000032725	-2.01024	6.61033e-11	down
ENSMUSG00000032740	-1.43391	1.28921e-05	down
ENSMUSG00000032754	-1.03826	1.47749e-06	down
ENSMUSG00000032783	-2.82843	1.70864e-05	down
ENSMUSG00000032808	3.02315	0.0225073	up
ENSMUSG00000032812	-1.09523	0.00217613	down
ENSMUSG00000032815	-2.15903	2.03248e-05	down
ENSMUSG00000032816	-1.77122	0.000132476	down
ENSMUSG00000032860	-1.19869	0.000300571	down
ENSMUSG00000032870	-1.24262	5.75577e-05	down
ENSMUSG00000032890	-2.58122	0.000237675	down
ENSMUSG00000032902	1.0658	8.47286e-06	up
ENSMUSG00000032915	-1.88254	0.000277976	down
ENSMUSG00000032925	-2.19011	1.00047e-06	down
ENSMUSG00000032936	2.67539	0.000282603	up
ENSMUSG00000032942	1.31463	0.00225	up
ENSMUSG00000033004	-1.32309	5.19727e-06	down
ENSMUSG00000033022	1.02482	0.0153591	up
ENSMUSG00000033031	-2.535	1.15844e-06	down
ENSMUSG00000033033	-1.00172	0.00273398	down
ENSMUSG00000033053	4.66646	0.00526893	up
ENSMUSG00000033066	-2.55863	3.15064e-08	down
ENSMUSG00000033161	-1.13776	0.000693203	down
ENSMUSG00000033196	-1.92449	0.00962382	down
ENSMUSG00000033208	2.01947	0.00159511	up
ENSMUSG00000033213	-1.2925	0.0104928	down
ENSMUSG00000033214	2.68132	0.000175618	up
ENSMUSG00000033220	-2.13481	4.2943e-06	down
ENSMUSG00000033268	-2.00458	3.53396e-05	down
ENSMUSG00000033308	1.05143	0.00400077	up
ENSMUSG00000033316	-3.1122	5.68422e-06	down
ENSMUSG00000033327	-1.64846	7.44264e-08	down
ENSMUSG00000033361	-1.08217	0.00328254	down
ENSMUSG00000033400	1.11126	2.97861e-05	up
ENSMUSG00000033416	1.37067	6.39517e-08	up
ENSMUSG00000033419	-2.65138	0.0160804	down
ENSMUSG00000033450	1.21235	0.011508	up
ENSMUSG00000033453	-1.54155	3.1342e-09	down
ENSMUSG00000033467	-1.29373	1.45162e-06	down
ENSMUSG00000033508	1.26815	0.0282769	up
ENSMUSG00000033544	-1.31368	0.0440937	down
ENSMUSG00000033581	-2.43041	0.000157917	down
ENSMUSG00000033590	2.28137	0.0102418	up
ENSMUSG00000033595	-1.33925	0.00534567	down
ENSMUSG00000033610	2.48376	0.000353242	up
ENSMUSG00000033634	2.38882	0.00105739	up
ENSMUSG00000033685	-1.7648	2.87781e-07	down
ENSMUSG00000033688	1.90065	0.00526728	up
ENSMUSG00000033697	-1.55342	7.51233e-06	down
ENSMUSG00000033705	-1.21234	3.97228e-05	down
ENSMUSG00000033707	1.6267	0.00339011	up
ENSMUSG00000033721	-2.16291	8.76115e-08	down
ENSMUSG00000033730	-2.53302	1.18272e-05	down
ENSMUSG00000033737	-2.62216	0.0461044	down
ENSMUSG00000033740	-5.02858	3.56984e-06	down
ENSMUSG00000033762	1.09711	0.00269628	up
ENSMUSG00000033770	-3.97179	0.00863676	down
ENSMUSG00000033777	-4.24288	1.10483e-09	down
ENSMUSG00000033792	-2.07697	1.58443e-08	down
ENSMUSG00000033831	2.38073	0.00490129	up
ENSMUSG00000033845	1.16292	1.47861e-06	up
ENSMUSG00000033860	1.99744	0.0420471	up
ENSMUSG00000033871	1.13675	0.0106075	up
ENSMUSG00000033882	-1.30181	0.0481264	down
ENSMUSG00000033906	-1.04366	0.00993148	down
ENSMUSG00000033917	1.15491	4.81463e-06	up
ENSMUSG00000033938	1.0778	6.68065e-05	up
ENSMUSG00000033948	1.74985	0.00855054	up
ENSMUSG00000033949	-1.05844	0.00660058	down
ENSMUSG00000033952	-3.39017	6.08448e-09	down
ENSMUSG00000033966	-5.32028	7.08349e-15	down
ENSMUSG00000033981	4.32663	0.0242266	up
ENSMUSG00000034006	-1.07135	0.000943084	down
ENSMUSG00000034009	3.95416	0.00632821	up
ENSMUSG00000034023	-2.43608	8.94494e-06	down
ENSMUSG00000034040	-1.1341	0.00411829	down
ENSMUSG00000034116	-2.5216	1.9944e-06	down
ENSMUSG00000034117	2.68536	0.00197203	up
ENSMUSG00000034127	-2.21414	0.0143155	down
ENSMUSG00000034156	1.60189	0.0205747	up
ENSMUSG00000034161	1.57433	0.0235274	up
ENSMUSG00000034205	-1.44341	4.17474e-06	down
ENSMUSG00000034206	-2.04707	1.67013e-05	down
ENSMUSG00000034220	-1.39949	4.06712e-09	down
ENSMUSG00000034226	-6.28113	2.78824e-11	down
ENSMUSG00000034265	-1.27113	0.00181394	down
ENSMUSG00000034266	-1.06619	0.012309	down
ENSMUSG00000034275	2.08451	0.00262023	up
ENSMUSG00000034295	-1.2411	0.00214311	down
ENSMUSG00000034311	-3.06624	1.19363e-06	down
ENSMUSG00000034317	-1.38429	0.0034176	down
ENSMUSG00000034330	-2.40398	5.3368e-08	down
ENSMUSG00000034336	-3.40463	8.63996e-06	down
ENSMUSG00000034342	-1.18596	7.25704e-05	down
ENSMUSG00000034349	-1.28731	1.47516e-06	down
ENSMUSG00000034390	-1.30265	8.04569e-08	down
ENSMUSG00000034401	-1.13045	2.13048e-05	down
ENSMUSG00000034416	-2.38156	0.00191473	down
ENSMUSG00000034449	1.33839	3.32433e-05	up
ENSMUSG00000034463	-1.16064	0.000141431	down
ENSMUSG00000034472	1.37864	0.0434875	up
ENSMUSG00000034488	-1.65128	0.0118909	down
ENSMUSG00000034532	1.49462	0.00885055	up
ENSMUSG00000034566	1.09499	1.98177e-05	up
ENSMUSG00000034570	1.26028	0.0019929	up
ENSMUSG00000034591	-2.08502	2.59374e-08	down
ENSMUSG00000034595	-1.07706	6.55181e-05	down
ENSMUSG00000034607	-3.11459	0.0228972	down
ENSMUSG00000034613	-1.85368	8.41283e-08	down
ENSMUSG00000034623	-4.15927	0.0302624	down
ENSMUSG00000034634	-4.29076	0.000150062	down
ENSMUSG00000034641	-3.63857	1.13723e-08	down
ENSMUSG00000034648	-1.01159	0.041871	down
ENSMUSG00000034652	-3.92026	6.40132e-10	down
ENSMUSG00000034656	-2.26225	4.52837e-06	down
ENSMUSG00000034687	-1.42458	0.0270844	down
ENSMUSG00000034708	-1.48656	5.18368e-05	down
ENSMUSG00000034738	-1.65413	0.00138044	down
ENSMUSG00000034765	-1.8124	3.48852e-05	down
ENSMUSG00000034768	-1.34919	0.0302374	down
ENSMUSG00000034773	-2.22206	0.000120813	down
ENSMUSG00000034786	-1.70188	0.000381539	down
ENSMUSG00000034792	-1.40802	0.000417003	down
ENSMUSG00000034813	2.86392	0.0178523	up
ENSMUSG00000034818	-1.01038	0.0221794	down
ENSMUSG00000034853	2.46603	0.000345258	up
ENSMUSG00000034880	1.17581	1.13453e-06	up
ENSMUSG00000034883	-3.27795	0.000131995	down
ENSMUSG00000034891	-5.19959	0.000395455	down
ENSMUSG00000034902	-1.26671	0.000103017	down
ENSMUSG00000034906	-1.58759	4.70836e-05	down
ENSMUSG00000034918	-4.57039	0.00283812	down
ENSMUSG00000034923	2.48345	0.00204315	up
ENSMUSG00000034947	-1.38245	0.000195377	down
ENSMUSG00000034981	1.37973	0.00105202	up
ENSMUSG00000034993	-1.98939	1.50576e-06	down
ENSMUSG00000035004	-3.58862	2.77203e-10	down
ENSMUSG00000035031	2.99601	0.000576795	up
ENSMUSG00000035041	-3.01987	1.74179e-05	down
ENSMUSG00000035105	2.63991	1.13422e-07	up
ENSMUSG00000035107	-1.36181	4.26987e-08	down
ENSMUSG00000035109	-1.22191	0.0154392	down
ENSMUSG00000035158	-1.26191	0.000481924	down
ENSMUSG00000035165	-1.06076	0.00741908	down
ENSMUSG00000035172	1.22287	1.83416e-08	up
ENSMUSG00000035181	-1.3886	3.44994e-06	down
ENSMUSG00000035183	-2.87717	0.00423284	down
ENSMUSG00000035184	-2.15854	1.33072e-07	down
ENSMUSG00000035186	-4.10903	7.54356e-12	down
ENSMUSG00000035189	2.54809	0.00100626	up
ENSMUSG00000035201	-4.60353	0.0107148	down
ENSMUSG00000035208	-1.00804	0.0133506	down
ENSMUSG00000035226	1.37104	0.00196043	up
ENSMUSG00000035238	-1.64726	0.00776739	down
ENSMUSG00000035246	-1.1496	0.0270299	down
ENSMUSG00000035273	-1.79492	3.20032e-07	down
ENSMUSG00000035274	-1.73145	0.000177985	down
ENSMUSG00000035279	-1.62567	6.62293e-05	down
ENSMUSG00000035283	1.19598	0.00658129	up
ENSMUSG00000035295	1.45408	0.00402334	up
ENSMUSG00000035296	3.85276	0.000861379	up
ENSMUSG00000035298	-1.07607	0.019292	down
ENSMUSG00000035352	1.30861	0.00904895	up
ENSMUSG00000035365	-1.82704	0.000410023	down
ENSMUSG00000035373	-2.52898	6.08203e-09	down
ENSMUSG00000035385	-3.17708	3.82502e-13	down
ENSMUSG00000035448	-3.20983	0.000993822	down
ENSMUSG00000035451	-8.35714	0.000964986	down
ENSMUSG00000035455	-2.53981	4.24642e-06	down
ENSMUSG00000035486	2.2812	0.00165484	up
ENSMUSG00000035498	-1.78698	0.00956125	down
ENSMUSG00000035506	-1.38436	0.00588189	down
ENSMUSG00000035539	-3.77769	0.00111151	down
ENSMUSG00000035540	2.36686	0.00415801	up
ENSMUSG00000035547	-1.57902	8.87825e-07	down
ENSMUSG00000035594	-2.62926	0.0027442	down
ENSMUSG00000035606	1.49329	0.0179731	up
ENSMUSG00000035615	-1.78767	0.0106254	down
ENSMUSG00000035642	1.18921	0.00065922	up
ENSMUSG00000035674	1.32728	3.35474e-06	up
ENSMUSG00000035683	-3.09954	6.90638e-06	down
ENSMUSG00000035686	2.36609	8.54485e-05	up
ENSMUSG00000035697	-1.45115	8.47418e-05	down
ENSMUSG00000035711	-1.4235	0.00342959	down
ENSMUSG00000035725	-1.28689	1.45456e-05	down
ENSMUSG00000035772	1.22374	1.47571e-07	up
ENSMUSG00000035775	-4.50179	0.000532969	down
ENSMUSG00000035783	1.89857	0.00155718	up
ENSMUSG00000035864	6.016	2.20911e-05	up
ENSMUSG00000035875	1.48922	0.00220087	up
ENSMUSG00000035885	1.13427	0.000104171	up
ENSMUSG00000035891	-2.29734	1.894e-07	down
ENSMUSG00000035910	3.86355	0.00271905	up
ENSMUSG00000035914	-1.6007	9.77334e-05	down
ENSMUSG00000035930	-2.16547	0.0454591	down
ENSMUSG00000035964	3.1977	0.0106424	up
ENSMUSG00000035984	1.26501	0.0306641	up
ENSMUSG00000036040	-2.14764	0.000104	down
ENSMUSG00000036046	-1.66544	5.55564e-05	down
ENSMUSG00000036067	-1.64891	0.0010228	down
ENSMUSG00000036086	-4.3021	7.06069e-08	down
ENSMUSG00000036103	-1.4551	3.32482e-05	down
ENSMUSG00000036110	2.73116	0.0263348	up
ENSMUSG00000036155	-1.49083	3.02281e-06	down
ENSMUSG00000036169	1.57722	0.0193748	up
ENSMUSG00000036186	1.46442	3.26613e-06	up
ENSMUSG00000036198	2.02739	0.00553882	up
ENSMUSG00000036199	1.03427	4.58481e-05	up
ENSMUSG00000036223	-3.68747	3.85934e-07	down
ENSMUSG00000036246	-1.40849	0.000712208	down
ENSMUSG00000036264	4.29034	0.00515363	up
ENSMUSG00000036278	1.44315	2.34097e-05	up
ENSMUSG00000036292	1.34962	0.000903064	up
ENSMUSG00000036330	-3.8979	6.80321e-06	down
ENSMUSG00000036334	-2.12072	3.50109e-07	down
ENSMUSG00000036356	-1.15789	7.04892e-05	down
ENSMUSG00000036381	-1.61786	0.00090009	down
ENSMUSG00000036412	-1.56864	6.43245e-06	down
ENSMUSG00000036469	-2.32593	5.35051e-07	down
ENSMUSG00000036526	-3.91021	2.53425e-08	down
ENSMUSG00000036528	-1.26129	0.000148093	down
ENSMUSG00000036545	-1.93701	1.13311e-11	down
ENSMUSG00000036560	-1.03383	0.00129869	down
ENSMUSG00000036564	-1.42445	0.000953626	down
ENSMUSG00000036565	-1.6239	1.04817e-06	down
ENSMUSG00000036578	1.45443	0.00292954	up
ENSMUSG00000036587	-2.83174	3.0208e-05	down
ENSMUSG00000036594	-1.31229	2.23213e-05	down
ENSMUSG00000036606	-2.15046	1.44855e-06	down
ENSMUSG00000036622	-1.51656	2.21078e-05	down
ENSMUSG00000036634	-1.94403	0.00185827	down
ENSMUSG00000036687	-2.15797	0.0310811	down
ENSMUSG00000036718	-1.32038	0.00147785	down
ENSMUSG00000036743	-1.55649	0.0077192	down
ENSMUSG00000036751	1.14665	5.30768e-05	up
ENSMUSG00000036766	-2.80743	0.00371657	down
ENSMUSG00000036768	-2.61352	5.9165e-06	down
ENSMUSG00000036777	-1.40701	1.36349e-05	down
ENSMUSG00000036816	1.79647	0.0320096	up
ENSMUSG00000036826	1.09664	0.00973484	up
ENSMUSG00000036834	2.08724	0.0352275	up
ENSMUSG00000036853	-5.19571	0.000674195	down
ENSMUSG00000036856	1.7411	0.00136675	up
ENSMUSG00000036862	-1.29815	3.546e-06	down
ENSMUSG00000036875	-1.71612	4.99652e-05	down
ENSMUSG00000036880	1.57254	0.000485967	up
ENSMUSG00000036896	-1.02945	9.28805e-05	down
ENSMUSG00000036905	-1.14777	6.15389e-05	down
ENSMUSG00000036908	-1.88274	2.57644e-06	down
ENSMUSG00000036931	-1.57733	0.00262036	down
ENSMUSG00000036932	1.05565	0.000292761	up
ENSMUSG00000036943	-1.49471	9.49457e-06	down
ENSMUSG00000036944	-1.33709	0.00165223	down
ENSMUSG00000036949	-2.13323	0.0458401	down
ENSMUSG00000036960	-1.61778	0.00221858	down
ENSMUSG00000036961	-2.30986	0.00248286	down
ENSMUSG00000036985	-1.04282	8.37085e-05	down
ENSMUSG00000037010	-1.17862	0.00544697	down
ENSMUSG00000037020	-1.18984	4.1627e-05	down
ENSMUSG00000037022	1.27794	4.2358e-06	up
ENSMUSG00000037095	-1.38963	4.21575e-05	down
ENSMUSG00000037129	-4.49487	0.0245037	down
ENSMUSG00000037148	-1.36625	6.62029e-05	down
ENSMUSG00000037152	1.37866	1.08297e-06	up
ENSMUSG00000037185	-1.21578	0.00239502	down
ENSMUSG00000037188	-6.36093	0.00464349	down
ENSMUSG00000037196	-1.60903	0.0203449	down
ENSMUSG00000037206	-1.11155	2.06557e-05	down
ENSMUSG00000037216	1.39701	2.79704e-05	up
ENSMUSG00000037217	-3.36459	6.78183e-06	down
ENSMUSG00000037224	-1.9835	1.16546e-07	down
ENSMUSG00000037280	-4.86184	7.06773e-11	down
ENSMUSG00000037306	-1.73983	2.54196e-07	down
ENSMUSG00000037313	-1.72711	9.44672e-06	down
ENSMUSG00000037315	-1.06119	0.0136454	down
ENSMUSG00000037337	-2.57449	7.43337e-07	down
ENSMUSG00000037341	-2.28346	3.87015e-05	down
ENSMUSG00000037346	-3.82522	0.0255971	down
ENSMUSG00000037347	-1.11362	0.000219257	down
ENSMUSG00000037348	-1.45329	7.41725e-08	down
ENSMUSG00000037353	1.94023	7.1077e-06	up
ENSMUSG00000037362	-1.58613	1.87219e-05	down
ENSMUSG00000037370	-1.73421	0.00507623	down
ENSMUSG00000037393	2.80354	0.043776	up
ENSMUSG00000037411	-3.7508	2.56057e-10	down
ENSMUSG00000037418	-1.13019	0.0210382	down
ENSMUSG00000037428	-4.27234	0.0034221	down
ENSMUSG00000037466	-2.02858	2.28271e-05	down
ENSMUSG00000037477	-3.57918	0.0464718	down
ENSMUSG00000037492	2.81412	0.027751	up
ENSMUSG00000037509	-1.32384	0.00099806	down
ENSMUSG00000037531	1.43019	6.03189e-07	up
ENSMUSG00000037542	2.19428	0.0357796	up
ENSMUSG00000037544	-3.66858	7.55745e-08	down
ENSMUSG00000037548	-1.22023	0.000377242	down
ENSMUSG00000037568	-1.53816	0.00812846	down
ENSMUSG00000037572	-1.4213	0.00148515	down
ENSMUSG00000037578	1.22176	0.0475784	up
ENSMUSG00000037594	-1.89167	0.000330546	down
ENSMUSG00000037628	-2.04641	0.000582393	down
ENSMUSG00000037636	-2.78735	0.000123724	down
ENSMUSG00000037649	-1.10853	0.000174509	down
ENSMUSG00000037686	3.71854	5.7449e-13	up
ENSMUSG00000037705	-2.78873	0.0167939	down
ENSMUSG00000037710	1.14936	0.000181239	up
ENSMUSG00000037725	-2.67582	2.77126e-07	down
ENSMUSG00000037731	-1.64337	6.1951e-05	down
ENSMUSG00000037798	2.62099	0.0094578	up
ENSMUSG00000037813	-1.53463	0.00603724	down
ENSMUSG00000037860	-1.68039	0.00146347	down
ENSMUSG00000037868	-2.15215	7.84056e-05	down
ENSMUSG00000037902	-2.38508	3.43415e-06	down
ENSMUSG00000037904	1.63105	3.49244e-06	up
ENSMUSG00000037907	-1.3007	0.00383717	down
ENSMUSG00000037916	1.35938	9.70595e-05	up
ENSMUSG00000037942	2.22473	0.00935306	up
ENSMUSG00000037944	-1.24715	0.014934	down
ENSMUSG00000037946	-2.16908	1.13849e-05	down
ENSMUSG00000037966	-1.02154	0.000240176	down
ENSMUSG00000037973	-4.5277	0.0395187	down
ENSMUSG00000037977	1.69222	1.19236e-05	up
ENSMUSG00000037989	1.57303	0.0257321	up
ENSMUSG00000037995	-1.68939	0.000672256	down
ENSMUSG00000038009	3.4915	1.64939e-05	up
ENSMUSG00000038020	-1.02262	0.03129	down
ENSMUSG00000038034	-1.07529	0.000864522	down
ENSMUSG00000038046	1.09135	0.000116268	up
ENSMUSG00000038059	-1.23832	0.01324	down
ENSMUSG00000038064	11.365	5.00241e-21	up
ENSMUSG00000038094	-5.57227	6.62403e-05	down
ENSMUSG00000038128	-1.16734	0.0417981	down
ENSMUSG00000038132	1.6208	0.0191412	up
ENSMUSG00000038147	-4.43275	9.32104e-10	down
ENSMUSG00000038167	-2.1427	1.5509e-06	down
ENSMUSG00000038173	-1.74947	0.000904631	down
ENSMUSG00000038178	-1.40261	0.000577797	down
ENSMUSG00000038179	-3.37431	2.42199e-06	down
ENSMUSG00000038180	1.14069	0.0239453	up
ENSMUSG00000038193	2.19176	0.00370527	up
ENSMUSG00000038195	1.11004	0.000266643	up
ENSMUSG00000038201	1.85251	0.0104831	up
ENSMUSG00000038227	1.50808	0.0109569	up
ENSMUSG00000038236	1.07578	0.000176253	up
ENSMUSG00000038242	-3.91493	0.000368858	down
ENSMUSG00000038246	3.88617	2.20208e-07	up
ENSMUSG00000038253	1.09627	7.51713e-05	up
ENSMUSG00000038295	2.21893	8.21112e-09	up
ENSMUSG00000038302	1.59413	2.18776e-05	up
ENSMUSG00000038331	-1.37403	0.00725346	down
ENSMUSG00000038357	2.75145	1.73053e-06	up
ENSMUSG00000038366	-1.14914	1.91723e-05	down
ENSMUSG00000038370	1.41458	0.039871	up
ENSMUSG00000038379	-2.89366	1.55124e-06	down
ENSMUSG00000038402	-2.67937	0.00015669	down
ENSMUSG00000038403	2.10574	0.0151215	up
ENSMUSG00000038415	-3.51021	0.00455355	down
ENSMUSG00000038418	-2.49814	1.56015e-13	down
ENSMUSG00000038422	1.05971	0.000388038	up
ENSMUSG00000038462	1.61612	3.43666e-06	up
ENSMUSG00000038463	-1.22492	5.15012e-05	down
ENSMUSG00000038473	-2.217	3.19873e-06	down
ENSMUSG00000038486	1.23177	0.00991045	up
ENSMUSG00000038489	1.04816	4.28525e-05	up
ENSMUSG00000038508	-2.23757	7.89643e-05	down
ENSMUSG00000038522	1.89469	0.000787383	up
ENSMUSG00000038526	3.93536	0.000536495	up
ENSMUSG00000038555	1.02508	0.0320448	up
ENSMUSG00000038569	1.20956	0.0024448	up
ENSMUSG00000038583	1.6462	0.0033575	up
ENSMUSG00000038600	-1.19446	0.0255658	down
ENSMUSG00000038608	-1.85596	1.31662e-09	down
ENSMUSG00000038623	-2.00473	2.30045e-06	down
ENSMUSG00000038642	-4.18769	2.92882e-10	down
ENSMUSG00000038656	2.7507	0.034241	up
ENSMUSG00000038663	-1.18613	0.0002956	down
ENSMUSG00000038690	1.32778	3.82358e-06	up
ENSMUSG00000038717	1.05646	5.507e-05	up
ENSMUSG00000038745	3.42927	0.00653958	up
ENSMUSG00000038754	5.60701	2.6004e-10	up
ENSMUSG00000038776	-1.09528	3.41832e-06	down
ENSMUSG00000038807	-1.1171	0.000432288	down
ENSMUSG00000038843	-1.66613	0.000183525	down
ENSMUSG00000038910	-1.06964	0.00307736	down
ENSMUSG00000038932	-3.01935	0.00477395	down
ENSMUSG00000038943	-3.6483	5.33239e-14	down
[truncated: 1,714 more rows]
